# Supplementary material for: Maintenance DNA methylation is required for induced Treg reparative function following viral pneumonia in mice
Source: J Clin Invest. 2025 Sep 16;135(22):e192925. doi: 10.1172/JCI192925 (PMC12618063; doi:10.1172/JCI192925)
Supplement: Supplemental table 1 [file jci-135-192925-s277.xlsx]

## Sheet: Fig 2E-F D12 Uhrf1fl v Uhrf1+
Gene ID	K means cluster
a	1
Abcf1	1
Acer3	1
Adap1	1
Ahi1	1
Akr1e1	1
Anapc1	1
Ankrd37	1
Ankrd40	1
Anks1	1
Ap1m1	1
Atp2a2	1
Bambi	1
BC024978	1
BC057079	1
Bdh1	1
Cand1	1
Ccr5	1
Ccr8	1
Cebpg	1
Cep57l1	1
Chst2	1
Cog5	1
Comt	1
Coq2	1
Csrnp1	1
Ctdspl	1
Dusp3	1
Dusp4	1
Enox2	1
Fam174b	1
Fdx1	1
Gab2	1
Galnt1	1
Gem	1
Gmps	1
Gprin3	1
Gsr	1
Hbegf	1
Hivep3	1
Hsd17b12	1
Idi1	1
Ipo7	1
Khdrbs1	1
L2hgdh	1
Lif	1
Magt1	1
Mfsd11	1
Mrpl1	1
Naa40	1
Naa50	1
Ncapd3	1
Nek6	1
Nol3	1
Nsdhl	1
Nuak2	1
Nubpl	1
Nxt1	1
Oxsr1	1
Pdia6	1
Pdp1	1
Pelp1	1
Pfdn4	1
Ppip5k2	1
Prim2	1
Psmd7	1
Pycrl	1
Rbm15b	1
Rhbdd2	1
Riok2	1
Rnf157	1
Rraga	1
Ryk	1
S1pr2	1
Scaf11	1
Sdad1	1
Skp2	1
Slc39a14	1
Snx9	1
Stard8	1
Stt3a	1
Supv3l1	1
Syk	1
Syncrip	1
Tmco7	1
Tmem180	1
Tmem41b	1
Tnfrsf10b	1
Ttc7	1
Tubb6	1
Unc13a	1
Uqcr11	1
Urb2	1
Usp37	1
Vmp1	1
Yod1	1
Zc3h18	1
C1qtnf6	2
Cd2bp2	2
Chrm4	2
Cuedc2	2
Dapk2	2
Eci2	2
Ecm1	2
Fam100a	2
Fam49a	2
Flot1	2
Ifi27l2a	2
Irf7	2
Lmbrd1	2
Ltb4r1	2
Ly6c2	2
Mrgpre	2
Mx1	2
Narf	2
Oas2	2
Ostm1	2
Pank4	2
Pold4	2
Pura	2
Ramp3	2
Rpap2	2
Slc30a9	2
Slc6a19	2
Sugt1	2
Tbc1d23	2
Tmco6	2

## Sheet: Fig 5B-C D24 Uhrf1fl v Uhrf1+
Gene ID	K means cluster
Tfe3	1
Car4	1
Dlg3	1
S100a3	1
Scn4a	1
Ramp2	1
Cnn1	1
Srpk3	1
Cd320	1
Cd36	1
Prkar2b	1
Bicd1	1
Crhr2	1
Inmt	1
Cyp17a1	1
Cavin1	1
Pax2	1
Hdac9	1
Hspb1	1
Insr	1
Cyp2a5	1
Fbln1	1
Hfe	1
Tph2	1
Vwa7	1
Pcdha10	1
Mpo	1
Lpo	1
Slc16a12	1
St6galnac1	1
Vav2	1
Kif19a	1
Faf1	1
Bcas1	1
Snx31	1
Adamts13	1
C4a	1
Notch4	1
Amdhd1	1
Ddx27	1
Pmp22	1
Gpx3	1
Shroom1	1
6330403K07Rik	1
Cd68	1
Etnppl	1
Noxo1	1
Cd70	1
Myb	1
Ccn2	1
Pbld2	1
Hkdc1	1
Slc16a7	1
Slc5a4b	1
Irak3	1
Nipal4	1
Septin4	1
Gria1	1
Cox11	1
Allc	1
Mboat2	1
Adcy3	1
Tmem94	1
Ctc1	1
Ntn1	1
Kif26a	1
Zfp346	1
Cxcl14	1
Gkap1	1
Ccdc127	1
Lpcat1	1
Fam107a	1
Kctd6	1
Plpp1	1
4933413J09Rik	1
Rnase6	1
Nkx3-1	1
Shcbp1	1
Ppara	1
Tef	1
Syngr1	1
Apod	1
Slurp1	1
Tagln3	1
Ccdc80	1
Crybg3	1
Nit2	1
Spag6l	1
Clcn2	1
Racgap1	1
Krt7	1
Trip6	1
Sfi1	1
Agpat4	1
Flywch2	1
Pla2g7	1
Mep1a	1
Clic5	1
Rsph9	1
Sox8	1
Acsbg3	1
Spata24	1
Myo7b	1
Aif1	1
Zfp521	1
Ppp2r2b	1
Prelid3a	1
Sncaip	1
Mapk4	1
Ms4a7	1
Keg1	1
Cdca5	1
Cabp4	1
Gm49405	1
Casp7	1
Pycr1	1
Erlin1	1
Cwf19l1	1
Padi4	1
Cd63	1
Katnal2	1
Muc2	1
Hk3	1
Slc9a4	1
Sphkap	1
Slc11a1	1
Abcb6	1
Slc16a14	1
Epha4	1
Cops7b	1
Ecel1	1
Chrnd	1
Gpr39	1
F13b	1
Dcaf6	1
Irf6	1
Frmd4a	1
Ddr2	1
Slc2a8	1
Ddx31	1
Crat	1
Kynu	1
Dph7	1
Cybrd1	1
Hat1	1
Pamr1	1
Mkks	1
Dll4	1
Lpin3	1
Mgme1	1
Zfp64	1
Chrna4	1
Il21	1
Il12a	1
Veph1	1
Ngf	1
Ampd2	1
Slc16a4	1
Vcam1	1
Fmo5	1
Ccne2	1
Clca1	1
Clca3a2	1
Cntfr	1
Cd72	1
Spaar	1
Sgip1	1
Artn	1
Ttc39a	1
Echdc2	1
P3h1	1
Mutyh	1
Adgrb2	1
Epha10	1
Sema3a	1
Cdk14	1
Nmnat1	1
Draxin	1
Tas1r3	1
Agbl5	1
D5Ertd579e	1
Pdgfra	1
Paics	1
Gfi1	1
Sparcl1	1
Cxcl3	1
Mmp17	1
Psmd9	1
Anapc7	1
P2rx7	1
Nobox	1
Slc23a4	1
Anxa4	1
Pcyox1	1
Plxna1	1
Cntn6	1
Plxnd1	1
Klrb1f	1
Klra2	1
Mgp	1
Abcc9	1
Camk1	1
Atp2b2	1
Ercc2	1
Tjp1	1
2200002D01Rik	1
Syt3	1
Rusf1	1
Slc5a2	1
Tead2	1
Arfip2	1
Cttn	1
Col4a6	1
Piga	1
Renbp	1
Chrnb3	1
Fgfr1	1
Cog4	1
Mt2	1
Mt1	1
4931406C07Rik	1
Nlrx1	1
Chek1	1
Fam81a	1
Plscr2	1
Ltf	1
Mobp	1
Nckipsd	1
Heyl	1
Chrm1	1
Fa2h	1
Dysf	1
Gm28042	1
Fgd5	1
Zfp551	1
Ano7	1
Ptgdr2	1
R3hcc1	1
Loxl2	1
Gpc1	1
Tmem30b	1
Rasd2	1
Tex16	1
1700006J14Rik	1
Grip1	1
Cxcl10	1
Creb3l3	1
Xkr6	1
Abi3bp	1
Stab2	1
Ccdc180	1
Pcdh17	1
Ky	1
Rusc2	1
Ccdc38	1
Prodh2	1
Aadacl2fm1	1
Clca2	1
Wnt8b	1
Ccn3	1
Hhat	1
Themis2	1
Slc32a1	1
D630003M21Rik	1
Slc9b2	1
Dnah10	1
Dlec1	1
Spon1	1
Bend3	1
Pnmt	1
Cep250	1
Asic3	1
Tcte2	1
BC028528	1
Lpar1	1
Pakap	1
Cdh26	1
Cdk5rap2	1
Cfap70	1
Ccser1	1
Lonrf1	1
Gabbr2	1
Gpr37	1
Bmf	1
Arntl2	1
Sema3d	1
4921522P10Rik	1
Oaz2	1
Ppp1r14c	1
Apobec2	1
Ppp1r13l	1
Erf	1
Rwdd2b	1
Nbl1	1
Arhgap11a	1
Wrap53	1
Kif14	1
Inava	1
Klf8	1
Lrrc18	1
Fhdc1	1
Nol4	1
Hrnr	1
Bag2	1
Stab1	1
Oscp1	1
Dnali1	1
Ttc9	1
Pigv	1
Olfr78	1
Zc2hc1a	1
Mdga1	1
Ubxn10	1
Rbm20	1
Tmem145	1
Mgat5b	1
Olfr544	1
Krt13	1
Efcab8	1
Il20rb	1
Olfr221	1
Pcare	1
Slc15a5	1
Gpr152	1
Ucn3	1
Kcng3	1
Zfp574	1
Cenph	1
Wdr81	1
Fpr1	1
Tcf21	1
Npas4	1
Mtmr11	1
Gjb2	1
Sox18	1
Scn4b	1
Ttc34	1
Olfr1341	1
Krt1	1
Mageb16	1
Gm9817	1
Mageh1	1
Zfp358	1
Mettl21c	1
Tmem229a	1
Arxes2	1
Tmem72	1
Cracr2b	1
Lhfp	1
Gli2	1
Prss50	1
Atp13a5	1
Olfr1366	1
Lix1l	1
Hoxb13	1
Mmp12	1
Vwa3b	1
Ppp1r3g	1
Emilin3	1
Zfp623	1
1700014D04Rik	1
Gja10	1
Pcdhb9	1
Islr2	1
Cacna1c	1
Olfr829	1
Fam243	1
Tlr11	1
Tmem106c	1
Epha3	1
Magi3	1
Pcdh15	1
Sh2d6	1
Kcnt2	1
Lamb2	1
Yap1	1
Ptprt	1
Gpr21	1
Kat2b-ps	1
Ppfia2	1
Lrrc36	1
Gm9945	1
Xlr	1
Irs4	1
Tafa5	1
Dsp	1
Olfr137	1
Cgrrf1	1
Ntrk2	1
Pcdh9	1
Ces2a	1
Tafa3	1
Gm14137	1
Skint4	1
Zfp709	1
Gm9989	1
Olfr90	1
Fry	1
Tas2r123	1
Tdpoz3	1
Sez6l	1
Gm5431	1
Olfr25	1
Espl1	1
Olfr482	1
R74862	1
Kcnh7	1
Ctf2	1
Olfr171	1
Irx1	1
Zcchc14	1
Olfr301	1
Ppp1r1b	1
Odad2	1
Cd200r4	1
Cttnbp2nl	1
Fbxl12os	1
Fabp4	1
Rps3a2	1
Zfp28	1
Krt73	1
Tnnt1	1
Ccdc146	1
Hmgn3	1
Oas1g	1
Lrrc66	1
Gm3695	1
Rps15a-ps2	1
Prb1	1
Gm14243	1
Pwwp4a	1
Sptbn2	1
Shroom4	1
Nat8f4	1
Flnc	1
Col28a1	1
Strada	1
Olfr372	1
Ddx43	1
Xntrpc	1
Vmn2r89	1
Mrgprb1	1
Etnk2	1
Bicra	1
Zswim9	1
Naip5	1
2410004P03Rik	1
Zfp951	1
D130052B06Rik	1
Hbq1b	1
Gm10471	1
Ezhip	1
Nudt11	1
Prob1	1
Cenps	1
Olfr688	1
Misp3	1
Gm10720	1
Tox2	1
Tmem267	1
Gm5535	1
Macrod2os2	1
Slc4a11	1
Zfp998	1
BC025920	1
Dcdc5	1
Olfr1231	1
Olfr1198	1
Slitrk1	1
Oxct2b	1
Ighg1	1
Gm10912	1
Gm16485	1
Zfp988	1
Olfr613	1
Gm20878	1
2210418O10Rik	1
Naip6	1
Gm14139	1
Serpina3m	1
Capn3	1
Gm11110	1
Hoxa3	1
Tmem217	1
Vwde	1
Gm14324	1
B230307C23Rik	1
Gm11400	1
Gm11282	1
Gm12203	1
Gm14165	1
Gm13423	1
Olfr213	1
Gm15697	1
Gm12713	1
Gm5385	1
Gm14445	1
Gm14026	1
Gm11701	1
Gm14442	1
Gm11708	1
Gm13226	1
Gm13234	1
Gm12805	1
Gm13508	1
Gm12009	1
Gm14951	1
4933408N05Rik	1
Gm1980	1
4933439K11Rik	1
Gm13425	1
Gm12022	1
Gm15987	1
Cep112it	1
Gm13483	1
Gm15601	1
Wipf3	1
Bach2os	1
Pcsk2os1	1
Gm16284	1
Gm16933	1
Gm11978	1
Xist	1
Gm4473	1
Mypopos	1
Gnasas1	1
Chn1os3	1
Pla2g10os	1
Gm13583	1
Gm13110	1
Gm14133	1
Tmem74bos	1
A830082K12Rik	1
4930544D05Rik	1
4933424M12Rik	1
4930442J19Rik	1
Gm14120	1
Gm25886	1
Mia	1
Gm16262	1
Gm16270	1
4930428N03Rik	1
Zfp968-ps	1
Nhlrc4	1
Vmn2r94	1
Gm17076	1
Gm4675	1
Vmn2r-ps36	1
Vmn2r41	1
Pabpc4l	1
Vmn2r83	1
H2-Q2	1
Gm16506	1
Gm3095	1
Peg10	1
Gm7289	1
Zfp804b	1
Gm7648	1
Gm20287	1
Gm5583	1
Gm20627	1
Gm8473	1
Vmn1r-ps47	1
Gm20796	1
Gm5117	1
Gm11756	1
Gm12612	1
Olfr478	1
Vmn1r149	1
Gm3468	1
Muc3a	1
Gm8765	1
Vmn2r112	1
Gm5798	1
Vmn2r67	1
Olfr832	1
Vmn1r116	1
Zfp97	1
Gm16513	1
Olfr134	1
Gm10715	1
Smim22	1
Gm10721	1
Gm4617	1
Smlr1	1
Gm8897	1
Gm17535	1
Lamtor3-ps	1
9230114K14Rik	1
Gm26510	1
A630072L19Rik	1
9330159M07Rik	1
BC065403	1
Gm26519	1
Gm26834	1
A930038B10Rik	1
4933408J17Rik	1
Gm26807	1
Mir124a-1hg	1
A330094K24Rik	1
4930505N22Rik	1
Gm17473	1
Gm26801	1
Gm26531	1
Gm8816	1
Gm6946	1
Gm21940	1
Gm5210	1
Hm629797	1
C1rb	1
1500015A07Rik	1
Jmjd7	1
Platr10	1
Gm28547	1
Gm17752	1
Gm6819	1
Zbed4-ps2	1
Gm10421	1
B130024G19Rik	1
Gm17944	1
Gm6170	1
4932411K12Rik	1
Gm29260	1
Gm9320	1
Gm29525	1
Gm29114	1
Gm28749	1
Gm29194	1
Gm5681	1
Vmn1r206	1
4930579H20Rik	1
Gm28453	1
Gm29106	1
4930429P21Rik	1
Gm19331	1
Paupar	1
Gm38309	1
Gm37711	1
Gm8242	1
Gm38195	1
Gm37646	1
Pcdha12	1
Gm37180	1
Gm37697	1
Gm6321	1
Pcdha6	1
Gm10129	1
Gm37060	1
Gm38072	1
Gm37317	1
Gm37587	1
Gm9131	1
Gm37066	1
Gm37661	1
Gm42696	1
Gm42544	1
Gm43000	1
Gm6560	1
Gm42868	1
Gm43736	1
Gm42917	1
Gm5279	1
Gm42514	1
4930519L02Rik	1
Gm43595	1
Gm19210	1
Gm43321	1
Gm42445	1
Gm9403	1
Gm43457	1
Gm20052	1
Gm5442	1
Gm43230	1
Gm42632	1
Gm3822	1
Gm19583	1
Olfr1401-ps1	1
Gm42670	1
Gm42662	1
Ccnd2	2
Kat2b	2
Rpa1	2
Tubgcp3	2
Tcf7	2
Il12rb1	2
Dnajc5	2
Tpd52l2	2
Dpp9	2
Akr1b3	2
Ugp2	2
Nfix	2
Slc1a5	2
Kmt2a	2
Supt6	2
Def6	2
Borcs8	2
Tiam1	2
Golga2	2
Tmem39a	2
Adgre5	2
Irf3	2
Fosb	2
Bax	2
Stat3	2
Hmox2	2
Pkn2	2
Arid3b	2
Srpk1	2
Mri1	2
Cs	2
Bcas2	2
Ctcf	2
Apc	2
Odr4	2
Rbm14	2
Cdk4	2
Cnp	2
Fnbp4	2
Rps25	2
Rbm25	2
Apip	2
Brf1	2
Cacybp	2
Rabl6	2
Actn1	2
Gata3	2
Ppil4	2
Fnta	2
Cmah	2
Srsf6	2
Cyth1	2
Igfbp4	2
Pgs1	2
B4galt5	2
Mafk	2
Ncor1	2
Rad51d	2
Slc25a22	2
Chtf18	2
Ddx39b	2
Lyst	2
Pcmt1	2
Utrn	2
Ppp1r12a	2
Apaf1	2
Hnrnph3	2
Supv3l1	2
Tbc1d15	2
Helb	2
Txnrd1	2
Erlec1	2
Itk	2
Smc6	2
Rnf144a	2
Pafah1b1	2
Rflnb	2
Mia2	2
Ralgapa1	2
Mthfd1	2
Cdca7l	2
Trip11	2
Acot2	2
Evl	2
Degs2	2
Nup153	2
Prpf4b	2
Rpp40	2
Pcbd2	2
Ddx46	2
Xrcc4	2
Srek1ip1	2
Parp8	2
Slmap	2
Mettl6	2
Tdrd3	2
Fhip2b	2
Rb1	2
Lrp10	2
Acin1	2
Brix1	2
Mtdh	2
Utp23	2
Eny2	2
Sqle	2
Asap1	2
Rpap3	2
Zfp263	2
Ly6c2	2
Arc	2
Gbe1	2
Pmm2	2
Ppil2	2
Yars2	2
Gsk3b	2
Brwd1	2
Ifnar1	2
Scaf4	2
Noct	2
Denr	2
Prmt5	2
Creld2	2
Zfp54	2
Satb1	2
Mrpl14	2
Stk38	2
Mtch1	2
Mlst8	2
Luc7l	2
Zeb1	2
Elp2	2
Zfp871	2
Pfdn1	2
Trim26	2
Napg	2
Aip	2
Pacs1	2
Yif1a	2
Ctsw	2
Smarca2	2
Scyl1	2
Hells	2
Aldh18a1	2
Ablim1	2
Arih1	2
Ribc1	2
Huwe1	2
Ube3a	2
Hdhd2	2
Atp23	2
Ifitm1	2
Copg2	2
Taf3	2
Stag2	2
Rb1cc1	2
Terf1	2
Nop58	2
Casp8	2
Mitd1	2
Inpp1	2
Bard1	2
Mrpl44	2
Ptpn4	2
3110009E18Rik	2
Fh1	2
Copa	2
Nsun6	2
4930562F07Rik	2
Spopl	2
Prkcq	2
Rab14	2
Dapl1	2
Timm10	2
Tfpi	2
Bcl2l11	2
Rae1	2
Impa1	2
Hps3	2
Tbl1xr1	2
Pik3ca	2
Mfn1	2
Ncoa3	2
Stxbp3	2
Dennd2d	2
Il6ra	2
Lef1	2
Rngtt	2
Aqp3	2
Tln1	2
Mllt3	2
Jak1	2
Czib	2
Macf1	2
Hp1bp3	2
Srrm1	2
Sfpq	2
Tmem222	2
Mtf1	2
Inpp5b	2
Park7	2
Tprgl	2
Cdk11b	2
Rhoh	2
Hsd17b11	2
Plac8	2
Uso1	2
Rhof	2
Ube3b	2
Bcl7b	2
Mcm7	2
Tmem209	2
Herc6	2
Luc7l2	2
Ephb6	2
Arhgap25	2
Sec61a1	2
Arl8b	2
Klrd1	2
Kdm5a	2
Atf7ip	2
Uri1	2
Zdhhc13	2
Furin	2
Mrps11	2
Gm45837	2
Pik3c2a	2
Il4ra	2
Fus	2
Thumpd1	2
Stk26	2
Gata1	2
Atrx	2
Arhgap4	2
Ikbkb	2
Ap3m2	2
Gins4	2
Rwdd4a	2
Smarca5	2
Babam1	2
Cmtm3	2
Sesn3	2
Smarca4	2
Dnaja4	2
Stoml1	2
Syncrip	2
Faim	2
Mlh1	2
Nktr	2
Ip6k1	2
Rasgrp2	2
Atp1a1	2
Wdr3	2
Atp6v0b	2
Ctdspl2	2
Cdc14a	2
Dph5	2
Foxn3	2
Vav3	2
Zdhhc15	2
Mga	2
Hsdl1	2
Atm	2
Med13	2
Trim59	2
Parp14	2
Tut4	2
Gpatch8	2
Tet3	2
Mrpl34	2
Foxn2	2
Baz1a	2
Ncapd3	2
Kri1	2
Anapc13	2
Sppl2b	2
Pcyt1b	2
Sec31a	2
Uvrag	2
Leng8	2
Ankrd11	2
Arhgap45	2
Abca7	2
Ythdc1	2
Ripor2	2
Ubac1	2
Bicral	2
Cc2d1a	2
Rap2b	2
Mmaa	2
Sik2	2
Aff3	2
Tbcel	2
Ttc13	2
Ubr5	2
Coa8	2
Iars	2
Nufip2	2
Egr2	2
Jmjd1c	2
Rcor1	2
Ccr7	2
Phf2	2
Socs1	2
Gcc2	2
Upf3a	2
Cdk19	2
Jarid2	2
Dock10	2
Mapkap1	2
Itpkb	2
Srrm2	2
Azi2	2
Sec24c	2
Prpf18	2
Stub1	2
Zmynd8	2
Polr2j	2
Trim14	2
Pik3cd	2
9430038I01Rik	2
Prrc2c	2
Suco	2
Mterf1a	2
Bptf	2
Ckap5	2
Snrpd2	2
Arhgef1	2
Wdr43	2
Uspl1	2
Pcf11	2
Ggact	2
Poldip3	2
Rhod	2
Ammecr1l	2
Ppig	2
Grap2	2
Ubap2l	2
Sh2b3	2
Pbxip1	2
Itpr3	2
Foxo4	2
Ifi209	2
Vps37d	2
Thrap3	2
Gimap1os	2
9930022D16Rik	2
Tnfrsf26	2
Dipk2a	2
Wnk1	2
Ing1	2
Cdca4	2
Tnrc6b	2
Arid4a	2
Tyw5	2
Jaml	2
E130311K13Rik	2
Clip1	2
Bdp1	2
Nlrc3	2
Heatr1	2
Ndufaf6	2
Mtln	2
Commd1	2
Rinl	2
Lax1	2
Klf13	2
Dock8	2
Plpp2	2
Hbb-bs	2
Jun	2
Atad2b	2
Chmp3	2
Gvin-ps6	2
Fra10ac1	2
Dnajc8	2
Cggbp1	2
Msra	2
Klf2	2
Ankrd17	2
Cars2	2
Tug1	2
Sipa1	2
Cntrl	2
AB124611	2
Aak1	2
Pkn1	2
Upf1	2
Txndc9	2
Zfp945	2
Usp47	2
Trp53	2
Hspa2	2
H4c3	2
H4c4	2
Bod1l	2
Akr1b10	2
Ei24	2
1110038F14Rik	2
Gvin-ps7	2
Slc39a4	2
Hspbp1	2
mt-Rnr1	2
mt-Rnr2	2
mt-Tq	2
mt-Tm	2
mt-Nd2	2
mt-Td	2
mt-Tg	2
mt-Te	2
Snord37	2
Snora23	2
Gm24355	2
Rny3	2
Snord22	2
Gm26493	2
Snora16a	2
Snora73b	2
Vps37b	2
Rps25-ps1	2
Ccdc134	2
Gm4841	2
H2ac20	2
Pde7a	2
Epc2	2
Hba-a2	2
Rnf213	2
Top1	2
Rraga	2
Yipf3	2
Tia1	2
Eml3	2
Hnrnpul2	2
4933439C10Rik	2
H2-Q6	2
Gvin3	2
Znhit6	2
Gm10731	2
Gm4149	2
Fnbp1	2
Gvin2	2
Chd2	2
Casc3	2
Cisd3	2
Slfn1	2
Zfp566	2
Tgtp2	2
Tgtp1	2
Alkbh1	2
A130010J15Rik	2
Ifit1bl1	2
Gm15472	2
Gm13166	2
Gm11346	2
Arhgap27os3	2
Gm11579	2
Scarna17	2
AI480526	2
Synj2bp	2
Ccdc71l	2
Gm17300	2
Gbp11	2
Malat1	2
Smim40	2
Snord55	2
Snora15	2
Pou5f2	2
Gm21972	2
Trav7-4	2
Gm14325	2
Cdkn2d	2
Gm47283	2
Hmgb1-ps8	2
Gm26740	2
Mir8114	2
Gm19427	2
Gm3830	2
2810013P06Rik	2
Gm19261	2
2810454H06Rik	2
Gm20257	2
Gm37474	2
Gm37469	2
C230085N15Rik	2
A130048G24Rik	2
Gm37105	2
5830444F18Rik	2
Gm38034	2
Gm37082	2
E430014B02Rik	2
Gm37520	2
Gm38358	2
Gm37407	2
Gm36933	2
Gm36932	2
5330406M23Rik	2
Gm38244	2
Gm37033	2
Gm37255	2
Gm43362	2
Gm19710	2
Gm43462	2
Gm43435	2
4932422M17Rik	2
Gm42432	2
C230096K16Rik	2
Gm42646	2
Gtf3c2	2
Gm42742	2

## Sheet: Fig 6D D24 Uhrf1fl v Uhrf1+ DMR
Gene ID	K means cluster
Spata3	1
A530013C23Rik	1
AL772376.2	1
4933437N03Rik	1
Gm16188	1
Phkg1	1
Eps8	1
Zfp473	1
BC051019	1
Ascl3	1
AC122807.1	1
U6	1
Snord37	1
Gm20511	1
Btbd17	1
Mir33	1
Rhox13	1
Rxra	2
Rnu73b	2
Tchh	2
Gm13016	2
Prom1	2
Oas3	2
Hcst	2
AC149868.1	2
Cd37	2
Gm15503	2
Smad1	2
Dapk3	2
4930442H23Rik	2
Zbtb39	2
Coil	2
Zfp385c	2
Gp5	2
Morn4	2

## Sheet: SF3A Lung postflu nTreg v iTreg
Gene ID
A4galt
Abca1
Abca6
Abca8a
Abca8b
Abca9
Abcc9
AC104834.1
Acadsb
Ace
Ace2
Acot1
Acta2
Adam15
Adam9
Adamts1
Adamts2
Adamts4
Adamts5
Adamts8
Adamtsl1
Adamtsl2
Adamtsl3
Adarb1
Adcy4
Adh1
Adh7
Adrb3
Aebp1
Aff1
Aff4
Agap1
Ager
Agr3
Agrn
AI464131
AK129341
Akap12
Akap2
Akr1c14
AL607070.1
Alas1
Aldh1a1
Alox5ap
Amotl2
Amz2
Angpt1
Ank2
Ankrd1
Anks1
Ano1
Anxa3
Anxa8
Aox1
Aox3
Aplp2
Apod
Apoe
Apold1
App
Aqp4
Aqp5
Arf4
Arhgap29
Arhgap31
Arhgap44
Arhgef12
Arhgef17
Arhgef19
Arhgef26
Arhgef40
Arid5a
Arl5b
Arrdc3
Asah1
Ascl3
Asph
Astn2
Atf3
Atf4
Atp1a2
Atp6v0e2
Atp6v1b1
Atp7b
Avpr1a
Bag3
Baz2b
BC005764
BC049715
BC051019
Bcam
Bcar3
Bche
Bcl6
Bdkrb2
Bdnf
Bend3
Bend7
Bgn
Bicc1
Birc3
Bmp2
Bmp3
Bmp5
Bmper
Bmpr2
Boc
Bpifa1
Bpifb1
Btg1
Btg2
Btg3
C1qb
C1qc
C1ql1
C1qtnf1
C1qtnf3
C1qtnf5
C1qtnf7
C1ra
C1s
C3
C4b
C5ar1
C6
C7
Cachd1
Cacna2d1
Cadm1
Calca
Calcrl
Casp12
Cav1
Cbr2
Ccbe1
Ccdc106
Ccdc117
Ccdc148
Ccdc48
Ccdc68
Ccl2
Ccl21a
Ccl7
Ccnd1
Ccnl1
Ccrn4l
Cd14
Cd200
Cd248
Cd24a
Cd276
Cd28
Cd59a
Cd69
Cdc42bpb
Cdc42bpg
Cdc42ep4
Cdc42ep5
Cdh1
Cdh11
Cdh13
Cdkn1a
Cdo1
Cebpb
Ces1d
Ces1f
Cfh
Cgn
Ch25h
Chd7
Chd9
Chi3l1
Chia
Chka
Chl1
Chpt1
Chrdl1
Chsy3
Cited2
Clcn5
Cldn18
Cldn3
Cldn7
Cldn8
Clec11a
Clec1a
Clec1b
Clec3b
Clec4n
Clec7a
Clic4
Clic5
Clip4
Clk1
Clock
Clstn1
Clu
Clvs1
Cmbl
Cmklr1
Cnn3
Cntfr
Col13a1
Col14a1
Col15a1
Col1a1
Col1a2
Col28a1
Col3a1
Col4a1
Col4a2
Col4a3
Col4a4
Col4a5
Col4a6
Col5a1
Col5a2
Col5a3
Col6a1
Col6a2
Col6a3
Col8a1
Colec12
Copz2
Coq10b
Coro6
Cp
Cpeb1
Cpeb4
Creg1
Crem
Crispld2
Crlf1
Cryab
Csdc2
Cspg4
Csrnp1
Cst3
Ctgf
Ctnna1
Ctnnd1
Ctsk
Ctsl
Cwc25
Cxcl1
Cxcl12
Cxcl14
Cxcl16
Cxcl17
Cxcr4
Cxcr7
Cyb561
Cyb5r3
Cygb
Cyp1a1
Cyp27a1
Cyp2b10
Cyp2f2
Cyp2j6
Cyr61
D5Ertd579e
Dact1
Dact3
Dapk2
Dchs1
Dcn
Ddx3x
Ddx5
Dennd3
Dennd5b
Dhh
Dhrs3
Dkk2
Dmbt1
Dnaja1
Dnajb4
Dnajb9
Dnali1
Dnm1
Dnm3
Dock6
Dock7
Dos
Dpep1
Dpt
Dpyd
Dpysl3
Dsel
Dstn
Dtna
Dusp10
Dusp2
Dusp3
Dusp5
Dusp8
Ear1
Ear2
Ece1
Edn1
Ednra
Efcab1
Efcab4a
Efna5
Efnb1
Efs
Egr1
Ehd2
Ehd4
Ehf
Eif2c1
Eif2c2
Elf3
Eln
Emilin1
Emp1
Emp2
Emr1
Enpep
Enpp2
Epb4.1l4a
Epb4.1l4b
Ephb3
Ephx1
Epm2a
Epn2
Epn3
Eps8l2
Ereg
Erg
Errfi1
Esrp1
Ets2
Evc2
F11r
F2r
F3
F7
Fabp4
Fads2
Fads3
Fam100b
Fam102b
Fam126b
Fam13a
Fam13c
Fam154b
Fam171a2
Fam174b
Fam176a
Fam189a2
Fam198a
Fam198b
Fam20c
Fam46b
Fam59a
Fam78b
Fat1
Fat3
Fblim1
Fbln1
Fbln5
Fbln7
Fermt2
Fgd5
Fgf1
Fgf10
Fgfr3
Fgfr4
Fhl1
Fjx1
Flnc
Flrt3
Fmo1
Fmo2
Fmod
Fn1
Fndc3b
Fosl2
Foxa1
Foxa2
Foxq1
Frem1
Fscn1
Fstl1
Fstl3
Fth1
Ftl1
Fxyd1
Fxyd3
Fxyd6
Fzd1
Fzd5
Fzd7
Gabarapl1
Gabra3
Gabre
Gabrp
Gad1
Gadd45b
Gadd45g
Galntl1
Galntl2
Gas6
Gata6
Gcnt2
Gcnt7
Gdf10
Gdnf
Gdpd1
Gdpd2
Gipc2
Gja1
Gja4
Gja5
Gli2
Gli3
Gmpr
Gng11
Gns
Got1
Gp9
Gpc3
Gpm6a
Gpr126
Gpr132
Gpr56
Gpr64
Gpr65
Gpr88
Gpr97
Gprc5a
Gpx3
Gpx8
Gramd2
Grb10
Grem2
Grp
Grrp1
Gsn
Gstm1
Gsto1
Gucy1b3
H2-Aa
H2afy2
H6pd
Hbegf
Hc
Heg1
Heph
Hes1
Hhip
Hilpda
Hlx
Hmgcll1
Hmgcs2
Hopx
Hoxa5
Hp
Hr
Hs3st1
Hsf4
Hspa1b
Hspb1
Hspb8
Hspg2
Htra1
Htra3
Ier2
Ier3
Ier5
Ifitm3
Ifngr2
Ifrd1
Igf1
Igfbp2
Igfbp3
Igfbp5
Igfbp6
Ighg2c
Igsf10
Il15
Il1b
Il2rb
Il6
Ildr2
Inhbb
Inmt
Insig1
Iqsec2
Irf1
Irf2bp2
Irs2
Irx2
Irx3
Isca1
Ism1
Itga1
Itga3
Itga5
Itga8
Itga9
Itgb4
Itgb5
Itgb6
Itgbl1
Itih4
Jam2
Jarid2
Jmy
Jph2
Jun
Kank2
Kcne3
Kcne4
Kcnh4
Kcnj2
Kcnmb2
Kcnn3
Kcnq4
Kdelc2
Kdm5b
Kdm6b
Kif21a
Kirrel
Kl
Klf11
Klf15
Klf4
Klf5
Klf6
Klf9
Klhdc10
Klhdc8a
Klhl13
Krt14
Krt15
Krt19
Krt5
Krt7
Krt8
Krt80
Lama3
Lama4
Lamb2
Lamc2
Lamc3
Lamp3
Laptm4a
Lbp
Lcn2
Ldlrad3
Lemd3
Leprel2
Lgi3
Lgi4
Lgmn
Lifr
Lilra5
Limch1
Lix1l
Lmo7
Lmod1
Lox
Loxl1
Lpl
Lrat
Lrch2
Lrg1
Lrp1
Lrp2
Lrp3
Lrp4
Lrp5
Lrrc32
Lrrc8d
Lrrk2
Ltbp1
Ltbp2
Ltbp4
Ltf
Lum
Lypd2
Lyve1
Lyz1
Lyz2
Mafb
Maff
Mafk
Maged1
Mal2
Mamdc2
Map1lc3a
Map4k5
Mapkbp1
Mark1
Marveld3
Mat2a
Matn4
Mcam
Mdh1b
Mecom
Meox2
Met
Mettl7a1
Mettl7a3
Mfap3l
Mfap4
Mfap5
Mfge8
Mgat5
Mgll
Mgp
Mgst1
Mical2
Mid1
Mlc1
Mllt4
Mme
Mmp12
Mmp14
Mmp19
Mmp2
Mmp3
Mmrn1
Mmrn2
Morf4l2
Mpeg1
Mras
Mrc2
Mrgprf
Msln
Msr1
Mst1r
Mt2
Mtus1
Muc1
Muc5b
Murc
Mxd1
Mxd4
Mxra7
Mxra8
Myadm
Myct1
Myh10
Myh14
Mylk
Myo1b
Myo1d
Myo5c
Myocd
Myof
Myrip
N28178
Naaa
Nbl1
Nckap1
Nckap5
Ndrg1
Nebl
Nedd4
Nedd9
Negr1
Neil1
Neurl3
Nexn
Nfe2l1
Nfib
Nfkbia
Nfkbid
Nfkbiz
Niacr1
Nid1
Nkd2
Nkx2-1
Nnmt
Nov
Nox4
Npnt
Nptx1
Nr2f2
Nr4a1
Nr4a3
Nrcam
Nrp2
Nrxn1
Nt5dc3
Ntn1
Ntn4
Ntrk2
Nupr1
Obfc2a
Obsl1
Ogn
Olfml1
Olfml2b
Olfr1033
Ophn1
Orai1
Oscp1
P2ry10
P2ry2
P2ry6
Pacsin1
Palld
Palm2
Pamr1
Pappa2
Papss2
Pard3b
Parva
Pbx1
Pcdhb16
Pcdhb17
Pcdhb8
Pcdhga11
Pcnx
Pcolce
Pcolce2
Pcp4l1
Pde4d
Pde8b
Pdgfa
Pdgfrb
Pdk4
Pdpn
Per1
Pgf
Pgm5
Phactr1
Phlda1
Phldb1
Phldb2
Phtf2
Pigr
Pim3
Pja1
Pkd2
Pkia
Pla2r1
Plagl1
Plcb1
Plce1
Plekha4
Plekha6
Plekhb1
Plekhh2
Plekhh3
Plk2
Plod1
Plscr2
Plxdc2
Plxnd1
Pmp22
Pnrc1
Podn
Podxl2
Pof1b
Polg2
Pon1
Pou2f1
Ppap2a
Ppap2b
Ppfibp1
Ppic
Ppl
Ppp1r14a
Ppp1r15a
Ppp1r36
Ppp1r3c
Pptc7
Prdm6
Prdx6
Prelp
Prex2
Prickle1
Prkab2
Prkag3
Prkca
Prkd1
Prkg2
Prmt2
Prom1
Pros1
Prr15l
Prr22
Prr7
Prrg3
Prrx1
Prss50
Prx
Ptgfrn
Ptgis
Ptgs1
Ptgs2
Pth1r
Ptp4a1
Ptprf
Ptprr
Ptpru
Ptrf
Pvrl2
Pvrl3
Pxdn
Qk
Qrich2
Rab31
Rab3il1
Rab6a
Radil
Rap2a
Rasgef1b
Rasgrp3
Rasip1
Rasl11b
Rassf8
Rassf9
Rbfox2
Rbms3
Rbp1
Rc3h1
Rc3h2
Rcan1
Rcan2
Rel
Rgma
Rgs4
Rgs5
Rgs6
Rhob
Rhobtb3
Rhoc
Rhou
Rnase4
Rnf11
Rnf150
Rnf19a
Rnf217
Robo1
Robo2
Robo4
Ror2
Rrad
Rtkn2
Rtp3
Rybp
S100a1
S100g
S1pr3
Samd5
Sash1
Scamp1
Scarf2
Scd1
Scel
Scgb1a1
Scgb3a1
Schip1
Scn7a
Scnn1a
Scnn1b
Scnn1g
Scube2
Scube3
Sdc1
Sdc2
Sdpr
Sec14l3
Sec14l4
Sel1l3
Selenbp1
Sema3a
Sema3e
Sema3f
Sema7a
45910
45902
Serinc1
Serpinb9
Serpine1
Serpine2
Serping1
Serpinh1
Sesn2
Sfrp1
Sftpc
Sftpd
Sgcd
Sgip1
Sgk1
Sh2b2
Sh2d2a
Sh2d4a
Sh3pxd2b
Sh3rf1
Shroom2
Siah2
Siglec5
Sik1
Sipa1l2
Six4
Skil
Slc10a1
Slc10a6
Slc1a2
Slc1a3
Slc22a23
Slc24a4
Slc25a25
Slc25a3
Slc25a43
Slc2a13
Slc35f5
Slc36a2
Slc38a2
Slc38a5
Slc38a6
Slc39a8
Slc3a2
Slc44a1
Slc44a3
Slc45a3
Slc4a3
Slc4a4
Slc4a5
Slc5a3
Slc6a14
Slc6a2
Slc6a4
Slc7a2
Slc9a4
Slco4c1
Slit2
Slit3
Smad7
Smtn
Snai1
Snhg11
Snrpn
Snta1
Snx18
Snx7
Socs3
Sod3
Sorbs3
Sort1
Sox17
Sox21
Sox4
Sox7
Spag4
Spag9
Sparc
Sparcl1
Spdya
Sphk1
Spink5
Spint1
Spnb2
Spon1
Spon2
Spred1
Spry2
Spry4
Spty2d1
Srpx
Srpx2
Sstr4
Stard13
Stbd1
Steap2
Steap3
Stk17b
Stox2
Sulf1
Sult1d1
Swap70
Syk
Syn2
Syn3
Synpo
Syt5
Tacstd2
Tagln
Tanc2
Tbc1d4
Tbx2
Tbx4
Tceal8
Tcf21
Tcf4
Tekt2
Tenc1
Tfpi2
Tgfa
Tgfb1i1
Tgfb2
Tgfb3
Tgif1
Tgif2
Tgm2
Thbs1
Thbs2
Timp2
Timp3
Tinagl1
Tlr5
Tmcc3
Tmem119
Tmem132c
Tmem151a
Tmem189
Tmem200b
Tmem47
Tmem98
Tmprss2
Tnc
Tnfaip2
Tnfaip3
Tnfaip6
Tnfrsf10b
Tnfrsf12a
Tns1
Tns3
Tnxb
Tpm1
Traf4
Trim16
Trim3
Trp53inp2
Trp63
Tsc22d1
Tspan1
Tspan11
Tspan15
Tspan2
Tspan8
Tsx
Ttc12
Ttc22
Ttc39a
Ttc9
Tubb2a
Ubc
Ube2e2
Unc5c
Upk1b
Upp2
Usp43
Vat1
Vcan
Vcl
Vgll3
Vgll4
Vldlr
Vps37b
Vsig2
Vwf
Wasf3
Wdfy3
Wdr16
Wfdc2
Wisp2
Wnt2
Wnt3a
Wnt5a
Wnt7b
Wtip
Wwc1
Wwc2
Wwtr1
Yap1
Ypel2
Zbtb10
Zbtb20
Zc3h12a
Zc3h7b
Zeb2
Zfhx3
Zfp108
Zfp281
Zfp292
Zfp295
Zfp36
Zfp36l1
Zfp36l2
Zfp503
Zfp516
Zfp521
Zfp532
Zfp57
Zfp609
Zfp651
Zfp697
Zfp703

## Sheet: SF7B-C Spln Uhrf1flvUhrf1+ FP3+
Gene ID	K means cluster
Il4	1
Tmed4	1
Tfap4	1
Tppp3	1
Il17rb	1
Dyrk3	1
Alox15	1
Ptprk	1
Slc46a1	1
Scamp1	1
Rnase6	1
Dmtn	1
Ciita	1
Popdc2	1
Zfp605	1
Rhag	1
Col11a2	1
Gldc	1
Slc18a2	1
Mfsd8	1
Frmd4a	1
Dpp7	1
Il1b	1
Cd1d1	1
Aqp3	1
Cda	1
Clcn6	1
Shroom3	1
Klrd1	1
Crispld2	1
Abcg4	1
Aqp9	1
Lca5	1
Mst1	1
Fntb	1
Foxn3	1
Map9	1
Zfp944	1
Gramd1c	1
Arhgap33	1
Tbcel	1
Tmc3	1
Orm1	1
9430038I01Rik	1
Thbs1	1
Enc1	1
Map2k3os	1
Trem6l	1
Naalad2	1
Pid1	1
Nipa1	1
Omd	1
Zfp217	1
Cebpe	1
Gm9889	1
Stfa3	1
Clca3a1	1
Zfp607b	1
Acvr2b	1
Ear6	1
9430002A10Rik	1
Gm10180	1
Gm57857	1
Mob3b	1
Ceacam1	1
Trgc2	1
Ccdc24	1
Zan	1
B930095G15Rik	1
Gm14198	1
A630052C17Rik	1
Gm12454	1
B230398E01Rik	1
Gm3752	1
Gm3604	1
Trav4-4-dv10	1
Trav14n-1	1
1700086O06Rik	1
NA	1
NA	1
B230208H11Rik	1
6230400D17Rik	1
1500004A13Rik	1
A730089K16Rik	1
Gm42890	1
Gm43065	1
Gm32051	1
Gm43011	1
Gm43313	1
Tbc1d8	2
Snrnp200	2
Adgre1	2
Atp7b	2
Ttbk1	2
Tab2	2
E2f3	2
Mpp2	2
Timp2	2
Dnah11	2
Arf5	2
Pld2	2
Prxl2c	2
F2rl1	2
Kif2a	2
Arhgap31	2
Msrb2	2
Scg5	2
Creld2	2
Cela3b	2
Map4k3	2
C2	2
Ms4a3	2
Kcnk7	2
Sorbs1	2
Esyt1	2
Pik3c2b	2
Gca	2
Syt13	2
Ncoa3	2
Pfn2	2
Sass6	2
Ccdc121	2
Siglecg	2
Ccl22	2
Dctn1	2
Alg9	2
Skic3	2
Hpse	2
Cpe	2
Kcnh2	2
Tlr4	2
Dse	2
Fam222a	2
Adprs	2
Dpy19l3	2
9930012K11Rik	2
Pard6b	2
AI467606	2
Zfp956	2
Dleu7	2
Armcx3	2
Tmie	2
Bdp1	2
Map10	2
Mblac2	2
5330438D12Rik	2
St6galnac3	2
H2-T24	2
Hmcn2	2
Pgpep1	2
C330011M18Rik	2
Colq	2
Tpm3-rs7	2
Klk1b9	2
Tcea2	2
Ssbp3	2
Rps3a2	2
Ifi208	2
Syt11	2
Vsig10l	2
1700001L05Rik	2
Nrbp2	2
Trbv16	2
Slc45a4	2
Capn3	2
Amy2-ps1	2
A430078I02Rik	2
Gm15609	2
Ighv1-9	2
NA	2
NA	2
Gm26596	2
Gpr137b-ps	2
Gm28036	2
Gm19582	2
NA	2
Gm38200	2
Gm37503	2
Tstd1	2
Gm43055	2
Gm43254	2
Gm43004	2
NA	2

## Sheet: SF7D-E Spln Uhrf1flvUhrf1+ExFP3
Gene ID	K means cluster
Gramd2b	1
Epdr1	1
Qtrt1	1
Cyp4f18	1
Ddr1	1
Tfap4	1
Tuft1	1
Cdt1	1
Prox1	1
Lmbr1	1
Zfp296	1
Dynlt2b	1
Il17rb	1
Dnah11	1
Tada2a	1
Alox15	1
Ptprk	1
Pcsk4	1
Nudcd2	1
Hcn2	1
Il13	1
Nefh	1
Tns3	1
Nup85	1
Cryl1	1
Dnajc15	1
Gfra2	1
Zfp251	1
Mzt2	1
Dgcr8	1
Tfrc	1
Soat2	1
Msrb2	1
Epb41l4a	1
Hbegf	1
Fads3	1
Ccdc86	1
Kdm5c	1
Lmntd2	1
Mfsd8	1
Mybl1	1
Stau2	1
Orc2	1
Uck2	1
Spopl	1
Ermn	1
Egfl7	1
Nckap1	1
Rad51	1
Knstrn	1
Fahd2a	1
Rab33b	1
P2ry1	1
Ampd2	1
Crtc2	1
Cdh17	1
Casp8ap2	1
Tnfrsf8	1
Cda	1
5730480H06Rik	1
Srrd	1
G3bp2	1
Dhx37	1
Gsdme	1
Gm20696	1
Chchd6	1
Slc6a13	1
Mark4	1
Coq7	1
Gga2	1
Pdzd9	1
Slc35a2	1
B3gnt3	1
Clasp2	1
Recql4	1
Fancd2	1
Meak7	1
Loxl2	1
Ccdc15	1
Trmt5	1
Daam1	1
1700006J14Rik	1
Lrr1	1
Polr3g	1
Snx25	1
Trp53inp2	1
Ttk	1
Orm1	1
Neil3	1
Dnajc28	1
Pogk	1
Mthfd1l	1
Bag2	1
1810024B03Rik	1
Nkrf	1
Nlrp4e	1
Pskh1	1
Omd	1
Zfp689	1
Kmt5a	1
Hic2	1
Ufsp1	1
Smim10l2a	1
Gm5620	1
Ankrd29	1
Gda	1
Adgrg3	1
Nsl1	1
9430002A10Rik	1
Chchd1	1
Slc24a3	1
Gm1976	1
2510046G10Rik	1
Ankrd23	1
Uqcc4	1
Pnp2	1
H2ac6	1
Spdl1	1
Dnajc25	1
Srsf3	1
Rnls	1
Csf2rb2	1
Arhgdig	1
Fbxo36	1
Ntf5	1
Znhit6	1
Selenom	1
Igkv16-104	1
Smim1	1
Gata3un	1
Dynlt2a2	1
Rpl35a-ps4	1
A730011C13Rik	1
Snhg3	1
4833417C18Rik	1
Gm15609	1
Gm12454	1
0610040B10Rik	1
6330562C20Rik	1
Igkv1-110	1
Ighv1-9	1
Trav4-4-dv10	1
2500002B13Rik	1
NA	1
Gm26815	1
NA	1
Gm29542	1
Gm17971	1
1700016L21Rik	1
Gm37436	1
Gm38287	1
Gm37881	1
Gm37254	1
Gm43071	1
NA	1
NA	1
Gm43597	1
Gm42600	1
Rin2	2
Fosb	2
Rps6ka1	2
Hlf	2
Mettl17	2
Wdr1	2
Crkl	2
Pou2f2	2
Oit3	2
Psen2	2
Ehmt2	2
Stk32c	2
Slc35c2	2
Map2k3	2
Mif4gd	2
Abcc5	2
Cela3b	2
Rsph3b	2
Tbc1d5	2
Mcfd2	2
C2	2
Kcnk7	2
Mms19	2
Apex2	2
Esyt1	2
Ikzf2	2
Il1r1	2
Zap70	2
Dnajc1	2
Dnaja1	2
Akr7a5	2
Nudc	2
Tnfrsf9	2
Prxl2b	2
Actb	2
Erc1	2
Itpr2	2
Cyfip1	2
Rhpn2	2
Idh2	2
Lcmt1	2
Sergef	2
Praf2	2
Zrsr2	2
Ccl22	2
Cotl1	2
Cd3e	2
Chst2	2
Armcx2	2
Rfwd3	2
Tmed8	2
Tkfc	2
Rsf1	2
Tbcc	2
Cpe	2
Ankrd9	2
Parp11	2
Supt3	2
Arhgap18	2
Cdk5rap2	2
Cep131	2
Edrf1	2
Nthl1	2
Map2k3os	2
Naalad2	2
Frey1	2
Lrfn4	2
Tubb2b	2
Pigz	2
Zfp41	2
Dmrta2	2
Dleu7	2
Klhl11	2
Sorl1	2
Haspin	2
Tmem220	2
Senp8	2
Cyb5d2	2
Tpm3-rs7	2
Klk1b9	2
Actg2	2
Slc38a10	2
Nol10	2
Gm10101	2
Rps3a2	2
Dhrs3	2
Hmgn3	2
Sars2	2
Runx2os1	2
Cdkn2b	2
Mroh8	2
Trbv15	2
Trav13-1	2
Gm3558	2
Gm11632	2
Brip1os	2
Chrna1os	2
Cd101	2
Gm15133	2
Gm15947	2
Gm19840	2
Gm3752	2
4930515G01Rik	2
NA	2
Gm16712	2
NA	2
Gm26782	2
Gm28036	2
Gm29247	2
H3c11	2
Gm37718	2
NA	2
Gm37352	2
Gm20045	2
NA	2
NA	2
