# Supplementary material for: Maintenance DNA methylation is required for induced Treg reparative function following viral pneumonia in mice
Source: J Clin Invest. 2025 Sep 16;135(22):e192925. doi: 10.1172/JCI192925 (PMC12618063; doi:10.1172/JCI192925)
Supplement: Supplemental table 2 [file jci-135-192925-s278.txt]

Gene	Weight
A	1.26732632787182
A2LD1	0.104792254517997
A3GALT2	3.77204437617311
AA386476	0.0927430824070436
AA415398	0.223779961215314
AA467197	1.28323414854977
AA474408	0.313532564602698
AA960436	-0.582444982364295
AA986860	2.43277447875655
AA987161	0.574301358129761
AAAS	-0.302645870640113
AACS	0.361899420762687
AAGAB	-0.186674998286961
AAK1	-0.334419071971085
AAMP	-0.0460094620745747
AANAT	0
AARS	0.236648800847073
AARS2	1.41285485929545
AARSD1	0.950119935722488
AASDH	0.527398689371016
AASDHPPT	0.337810019576328
AATF	1.03145646568651
AATK	0
AB041803	-2.2874185303339
AB124611	-0.160519733598321
AB512673.1	-4.52267532495058
ABAT	-5.29410153112348
ABCA1	-0.816831544270349
ABCA17	3.20496106758511
ABCA2	0.0412568568662732
ABCA3	-0.180774897188083
ABCA5	-5.10485634683151
ABCA7	-0.142835050248573
ABCB10	0.460894943316779
ABCB11	3.57402314780121
ABCB1A	-0.762396488110488
ABCB1B	-0.422650227980558
ABCB4	-5.78330139597066
ABCB6	1.71191000355376
ABCB7	-0.286210122278988
ABCB8	0.329075050161838
ABCB9	-0.366817818248054
ABCC1	0.143864779380407
ABCC10	-0.222567291521206
ABCC3	3.26518450985119
ABCC4	-0.271922015969498
ABCC5	-0.0218705941542494
ABCC8	0
ABCD1	-0.46257733498311
ABCD2	0
ABCD3	0.646431652259104
ABCD4	-0.14231048265121
ABCE1	0.889967947116624
ABCF1	0.804671837890101
ABCF2	0.396864244578773
ABCF3	0.178826208984915
ABCG1	-0.256089901387044
ABCG2	-0.445664419354672
ABCG3	-0.789295617865863
ABCG4	4.31385379182008
ABHD10	-0.55067391210772
ABHD11	0.0143887523947498
ABHD12	-0.720398572420596
ABHD12B	0
ABHD13	0.694649322367667
ABHD14A	0.518607743624239
ABHD14B	-0.641601253358321
ABHD15	1.52696085360387
ABHD16A	0.208103660985771
ABHD2	0.00115447504339206
ABHD4	-1.97669557378269
ABHD5	-1.19889204355684
ABHD6	0.718771425424987
ABHD8	-0.186678884588956
ABI1	-0.295462881781106
ABI2	0.718141120814099
ABI3	0.283618487389907
ABI3BP	0
ABL1	0.237138739206368
ABL2	-0.503309810885328
ABLIM1	-0.178588464016222
ABLIM2	-2.34814002847998
ABLIM3	2.88686492642197
ABR	-0.148432658460694
ABT1	0.511743436801366
ABTB1	-0.994227569924999
ABTB2	-0.00421800793544973
AC100927.1	0.0595093865739161
AC100927.2	-0.268894567652797
AC105358.1	0
AC122807.1	1.00924138887049
AC125183.1	-1.82891594000952
AC132405.1	5.13749183304891
AC138368.1	-0.515164375121681
AC147806.1	0.490569580119859
AC148977.1	4.05053233809199
AC151712.4	-1.38127673573766
AC152451.1	4.23448110601288
AC158220.1	2.18070434980323
AC159748.1	0
AC161460.10	3.96246291116407
AC162391.1	-1.69575514018607
AC163993.1	0
AC164155.7	-0.821851824899926
AC165327.1	4.45328771083032
AC165356.1	0
AC165433.1	0
AC167202.2	-1.53717369301433
AC168120.1	-3.86875298854269
AC169518.1	0
AC171210.1	0
AC188458.8	-1.172986703022
AC214054.1	0
AC225448.1	-2.13886695991461
AC240744.2	-0.956479211866213
AC241392.2	-0.0487355797609013
AC241593.1	5.62112821692935
ACAA1A	0.507794557185403
ACAA2	0.195108884503642
ACACA	0.879855170456077
ACACB	1.06469970692522
ACAD10	0.405263120673396
ACAD11	1.1501777527128
ACAD12	-0.422540541972513
ACAD8	1.75265732875853
ACAD9	1.0748946296488
ACADL	0.383700353845124
ACADM	-0.151356364923222
ACADS	-0.419003777677184
ACADSB	-0.509444324338074
ACADVL	0.272275467340407
ACAP1	-0.370153137927317
ACAP2	0.0694757392089099
ACAP3	0.625053820566697
ACAT1	0.473139819486166
ACAT2	-0.552796665111266
ACAT3	0.556998638998826
ACBD3	-0.0824509517893688
ACBD4	-0.958528372568104
ACBD5	0.651977770670996
ACBD6	-0.0399604263447613
ACCN2	1.80717134971111
ACCN3	0
ACCS	-0.500145396164588
ACD	-0.481695188397138
ACE	0
ACER2	2.28333166615492
ACER3	7.11093588332405
ACHE	0
ACIN1	-0.208142666695327
ACLY	0.414865166641399
ACMSD	0
ACN9	0.320384271901621
ACO1	0.0824920208043804
ACO2	1.18463300760685
ACOT11	0.365117045597807
ACOT13	0.291610291057495
ACOT2	-0.637405239272817
ACOT6	5.4616479786681
ACOT7	1.57480323042281
ACOT8	0.172153237002918
ACOT9	0.0620646452772655
ACOX1	-0.0555615258094571
ACOX3	-0.668172343965995
ACOXL	0.444821409227359
ACP1	0.242730393256116
ACP2	-0.0957471248732336
ACP5	-0.771051810038076
ACP6	-0.125471762685296
ACPL2	1.01097839643784
ACPP	-0.411345567432764
ACPT	1.22935246329455
ACRBP	-0.247497747341685
ACSBG1	-0.66802077670769
ACSF2	-0.545145017114608
ACSF3	1.46596906728493
ACSL1	1.7705721040252
ACSL3	0.413929188748078
ACSL4	0.0300777515907457
ACSL5	0.179069665816449
ACSL6	0.524221550729454
ACSM3	-1.50230194743309
ACSS1	-0.392255967483686
ACSS2	-0.355666820214856
ACTA2	0
ACTB	0.458195254487022
ACTG1	0.323590363290356
ACTL6A	0.607236648081416
ACTN1	-1.07705294802222
ACTN2	-1.01057631550089
ACTN3	0
ACTN4	0.486631544030835
ACTR10	-0.301006903603069
ACTR1A	-0.326398253267717
ACTR1B	-0.210593684817802
ACTR2	0.451034479779945
ACTR3	0.053243876268996
ACTR3B	-0.240057753088788
ACTR5	-0.190537641015786
ACTR6	0.733178522040505
ACTR8	-0.584512833400603
ACVR1	4.18817950360466
ACVR1B	0.441839433272301
ACVR1C	6.29604534281563
ACVR2A	0.31657754843058
ACVR2B	4.91066575066992
ACVRL1	1.37226211870882
ACY1	1.00235435889752
ACYP1	-1.50760702032365
ADA	1.11725554239377
ADAL	-0.633245739770731
ADAM10	0.318712781312547
ADAM12	0
ADAM15	-1.14935204075689
ADAM17	0.440018694029652
ADAM19	0.899424699333253
ADAM1A	0.804350411083676
ADAM22	-1.36203773172748
ADAM4	0.773111926122839
ADAM6B	-5.85678121055904
ADAM8	0.663954808385211
ADAM9	-0.184329253420387
ADAMTS10	-0.724361404044809
ADAMTS13	0
ADAMTS14	4.94561280009051
ADAMTS17	0
ADAMTS20	0
ADAMTS3	-2.10794249582482
ADAMTS6	1.32099620295137
ADAMTS7	5.67351979373622
ADAMTSL2	1.87308372800564
ADAMTSL4	-2.50773741452405
ADAMTSL5	0
ADAP1	8.44224601824297
ADAR	0.0619279742564189
ADARB1	1.13898608560102
ADAT1	0.237228278373246
ADAT2	-0.235649380966845
ADAT3	0.596731474193948
ADC	5.42706003158222
ADCK1	1.48182159475089
ADCK2	-0.841220665077841
ADCK3	-1.30902837304588
ADCK4	-0.697777228606101
ADCK5	-0.00198120473802137
ADCY3	0.462220721534878
ADCY4	2.72426331046419
ADCY5	4.61117272653487
ADCY6	-0.585747418525488
ADCY7	-0.275555543682951
ADCY9	2.14889240014817
ADD1	-0.189953584242582
ADD3	-0.230057970764233
ADH1	-1.28041790393879
ADH5	0.367418748384861
ADI1	-0.00222563612840863
ADIPOQ	0
ADIPOR1	0.031093190850868
ADIPOR2	-0.268309633330959
ADK	-0.0352087443026403
ADM	0
ADNP	-0.309831776996339
ADNP2	-0.0381625807834921
ADO	0.298102254356519
ADORA2A	-1.09379833179551
ADORA2B	0
ADPGK	0.473609415389553
ADPRH	0.10448592239747
ADPRHL1	0
ADPRHL2	-0.00653112980025998
ADRA2A	0
ADRA2B	0
ADRB1	0
ADRB2	-0.441209484330605
ADRBK1	-0.251176225997641
ADRBK2	0
ADRM1	0.217060014691726
ADSL	0.671298194091312
ADSS	0.0181763069499498
ADSSL1	-1.72951262392363
AEBP1	1.88625317869171
AEBP2	0.227706898312476
AEN	0.372856759475333
AES	0.0111172031675891
AFAP1	-0.305648774840244
AFF1	0.310620481310987
AFF3	-0.222515743754763
AFF4	0.273153559654012
AFG3L1	0.665435267433456
AFG3L2	0.786207389090409
AFMID	-1.04754365477158
AFP	2.3011612889294
AFTPH	0.351857971280271
AGA	-0.0118929164042638
AGAP1	-0.0952786589888964
AGAP2	0.0464194272196535
AGAP3	0.576050946049999
AGBL2	0
AGBL3	-1.32607289683387
AGBL5	0.0514624944618923
AGER	-1.36465423212053
AGFG1	0.627461264689635
AGFG2	1.00431933645944
AGGF1	0.209280650731933
AGK	1.64394409744187
AGL	-0.709951934632951
AGPAT1	0.331979305469382
AGPAT2	0.755725685631913
AGPAT3	0.481328400332153
AGPAT4	1.71342725496962
AGPAT5	0.258470244254774
AGPAT6	0.753750545836071
AGPAT9	-1.52582289275862
AGPHD1	3.61429482468649
AGPS	0.374424826912201
AGRN	0.370085105312309
AGRP	1.88873872361496
AGTPBP1	0.730382430071127
AGTR1A	0
AGTRAP	-0.749453792647516
AGXT2L2	0.82227659918235
AHCTF1	0.423669512096594
AHCY	1.37213391919344
AHCYL1	-0.0424428985101905
AHCYL2	0.526397642636748
AHDC1	0.0715239253727937
AHI1	3.18341997122459
AHNAK	-0.548617471226575
AHNAK2	0
AHR	0.031614097863317
AHRR	1.05413166654627
AHSA1	0.808445209093267
AHSA2	-0.619579130293793
AI182371	-1.99133788030838
AI314180	0.731531998591986
AI314976	-0.526602891788326
AI316807	-0.632973265626271
AI413582	0.22723271378945
AI428936	0
AI429214	0
AI462493	0.101574968039999
AI464131	0
AI467606	0.0232947435480312
AI480653	0.721673075693302
AI504432	0.189528878889713
AI597468	0.271618173523827
AI597479	-0.57860174820169
AI606181	-1.30370440901031
AI607873	0
AI646023	-0.702376682640829
AI661453	2.65734509950522
AI836003	4.69436985610526
AI837181	0.298549732952214
AI846148	1.20343625916166
AI848100	0.0418560140054458
AI987944	0.190732627225394
AIDA	1.00521955005314
AIF1	4.63176947282601
AIF1L	6.29506977717214
AIFM1	1.25732990567494
AIFM2	0.0548911238023031
AIG1	-3.56167289965151
AIM1	-0.199563410839597
AIM1L	-0.187368523809314
AIM2	0.431901691567321
AIMP1	-0.304385943632064
AIMP2	1.20114273650835
AIP	-0.0572440787064808
AIPL1	1.19799844892282
AIRE	0
AK010878	0.923070581247347
AK1	0
AK2	0.738282453410919
AK3	-0.204415320174784
AK4	5.1445414272706
AK5	5.84158454030652
AK7	0
AKAP1	3.15548771178747
AKAP10	0.317215961752985
AKAP11	-0.237492971932498
AKAP12	-0.655020099178798
AKAP13	-0.0258291717115066
AKAP14	0
AKAP17B	3.04647051393867
AKAP2	-1.85230943197983
AKAP5	-3.47055998966717
AKAP7	-0.609981612717796
AKAP8	-0.283889989814731
AKAP8L	-1.17662035809849
AKAP9	-0.280525666213081
AKIRIN1	-0.18122232617181
AKIRIN2	-1.13795067352694
AKNA	0.273069243507655
AKR1A1	0.413133948743378
AKR1B10	-1.21090507485253
AKR1B3	0.0456981747877036
AKR1B7	0
AKR1B8	0
AKR1C12	1.01810574850776
AKR1C13	0.884567446605007
AKR1C18	0.101320026582556
AKR1E1	7.7988965437058
AKR7A5	-0.093796518573808
AKT1	0.8241167374504
AKT1S1	0.88669328650039
AKT2	0.0445158233248212
AKT3	-0.174383949401634
AKTIP	-0.163615055867092
AL591129.1	2.84743355308825
AL646051.1	0
AL807777.1	-0.867619952029473
AL929042.1	2.68638007682004
ALAD	-0.511175085092449
ALAS1	0.385066163790275
ALAS2	-1.88187035110583
ALCAM	0.238592120021003
ALDH16A1	-0.165732690986844
ALDH18A1	0.6476741131011
ALDH1A3	3.57602978175882
ALDH1B1	-0.926281489877776
ALDH1L1	-0.590480029202722
ALDH1L2	0
ALDH2	-0.581222865670683
ALDH3A2	0.0866047086379751
ALDH3B1	-2.8360190425598
ALDH4A1	0.308884001303186
ALDH5A1	-0.302449618294621
ALDH6A1	-0.996619093091997
ALDH7A1	-0.408496000724154
ALDH9A1	0.218883163603604
ALDOA	0.0137340299465101
ALDOC	-0.46514529771264
ALG1	0.324418438181402
ALG10B	0.650128332647762
ALG11	0.0887416933716512
ALG12	-0.32120232750867
ALG13	-0.428834585645695
ALG14	-0.461134787078397
ALG2	0.723219563579359
ALG3	0.372627120020856
ALG5	0.0130315490838435
ALG6	1.86667452324334
ALG8	1.870296196802
ALG9	-0.35009034723385
ALKBH1	-0.164937949409788
ALKBH2	0.318614078222209
ALKBH3	-0.36776680971018
ALKBH4	0.172040198498706
ALKBH5	-0.0590643478262215
ALKBH6	-0.0572935720343559
ALKBH7	0.457062561632075
ALKBH8	0.482723133846117
ALMS1	2.59784343309916
ALOX5	0
ALOX5AP	-1.2713900590742
ALOX8	0.956110140425293
ALPK1	0
ALPK2	-4.37135138447
ALPK3	-3.20401757711711
ALPL	5.19984515228613
ALS2	0.490578870826606
ALS2CL	-0.403176584851351
ALS2CR12	3.87936077101089
ALYREF	1.12683725911854
ALYREF2	-1.40038088208728
AMAC1	0
AMACR	-0.984045978228721
AMBRA1	0.553540595195968
AMD1	1.38923174357767
AMD2	4.45007515000341
AMDHD1	-1.70196255505681
AMDHD2	0.601309093128425
AMFR	-0.107026346936764
AMH	0.192234060762615
AMHR2	0
AMICA1	0.981370194324348
AMIGO1	1.4340919445611
AMIGO2	1.44225157203299
AMIGO3	1.13386091047519
AMMECR1	0.817554228551072
AMMECR1L	0.239253005124333
AMN	3.88150636853158
AMN1	-1.62222710590921
AMOT	0.346057528488966
AMOTL1	6.50882650761194
AMPD1	-1.38686053555042
AMPD2	0.250875716670944
AMPD3	-0.312240141148856
AMT	2.92004297918841
AMY1	-0.903961596645692
AMZ1	1.41687619568522
AMZ2	-0.150805791928975
ANAPC1	0.958601364379672
ANAPC10	-0.0133379576810705
ANAPC11	0.558820610292222
ANAPC13	-0.214310193872687
ANAPC16	-0.594688453881994
ANAPC2	-0.0938787748444613
ANAPC4	0.13947478548242
ANAPC5	0.233856659524511
ANAPC7	0.493753801706362
ANG	2.67444874557181
ANGEL1	-0.718967197495725
ANGEL2	-0.801530143975468
ANGPT1	-7.6008557075527
ANGPT2	0
ANGPT4	0
ANGPTL2	-0.592898501151693
ANGPTL4	0.180012110993861
ANGPTL6	0.666282759247878
ANGPTL7	3.20322746025181
ANK	-0.448803275845869
ANK1	-5.52544033525268
ANKDD1B	-0.726094528230184
ANKFY1	0.279701067824515
ANKHD1	-0.236302665830425
ANKIB1	-0.382572135029604
ANKLE1	0.922978188999591
ANKLE2	0.467485692987883
ANKMY1	0
ANKMY2	-0.435505676561533
ANKRA2	-0.990032670348362
ANKRD10	-0.18006948994135
ANKRD11	-0.666792596781261
ANKRD12	-0.627491854407423
ANKRD13A	0.0493148747789712
ANKRD13B	0.71790427796474
ANKRD13C	-0.301088795175083
ANKRD13D	-1.86899134628542
ANKRD16	-0.162160372430829
ANKRD17	0.20535546609802
ANKRD22	0
ANKRD23	0.0943210136779654
ANKRD24	-1.27402036577494
ANKRD26	0.223776923730665
ANKRD27	-0.748555453472778
ANKRD28	0.709080166931585
ANKRD29	2.34307257032182
ANKRD32	0.454464894976493
ANKRD34B	0
ANKRD35	1.87287228742803
ANKRD37	4.86275373528511
ANKRD39	0.638048766520045
ANKRD40	1.02636095478495
ANKRD42	5.4899551707489
ANKRD44	0.185322197931247
ANKRD46	1.50043503389548
ANKRD49	0.560989435666264
ANKRD50	-0.712183909537741
ANKRD52	0.671835498642414
ANKRD53	4.46345528706622
ANKRD54	0.01456432464839
ANKRD55	0
ANKRD6	4.16485988864891
ANKRD61	2.50773648541686
ANKRD7	-4.58470850552625
ANKRD9	-0.349903972259387
ANKS1	1.50114484690325
ANKS3	-0.225452446152452
ANKS6	-6.27086479921654
ANKZF1	0.0516897440397816
ANLN	1.27445032214697
ANO10	-0.646175640311668
ANO6	0.296997055849959
ANO8	-0.0379400704805493
ANP32A	-0.439105157805525
ANP32B	0.240011798119512
ANP32E	0.693309632631055
ANTXR1	0
ANTXR2	0.70413009294927
ANUBL1	4.95945179507436
ANXA1	-0.758222441956814
ANXA11	0.598631942365727
ANXA2	0.448295200169511
ANXA3	0
ANXA4	0.466482195203375
ANXA5	0.650747507608763
ANXA6	0.159787356933864
ANXA7	-0.422623948246608
ANXA9	-2.43042936574068
AOAH	0
AOC2	-0.165911583535834
AOC3	0
AOX3L1	0
AP1AR	0.460572099267076
AP1B1	-0.358548492731112
AP1G1	-0.391574321359772
AP1G2	-0.264510161919877
AP1M1	1.08880247865899
AP1M2	5.07471116724369
AP1S1	0.440497684924466
AP1S2	-0.272702963106751
AP1S3	0.86417889464354
AP2A1	-0.212039413655929
AP2A2	0.297352824890817
AP2B1	0.367170452765184
AP2M1	-0.128729820302974
AP2S1	0.419958383647542
AP3B1	0.0748145643995499
AP3D1	-0.203565549332534
AP3M1	0.488405602664729
AP3M2	-0.819190779860476
AP3S1	-0.580257507104292
AP3S2	-0.16512341093983
AP4B1	-0.346009856024905
AP4E1	0.702046256906132
AP4M1	-1.28838902787812
AP4S1	0.487407314650973
APAF1	0.141709904904666
APBA1	0
APBA3	-0.29287126293538
APBB1	0.307282643586632
APBB1IP	0.256057562603404
APBB2	-0.168409850505766
APBB3	-0.128981832989523
APC	0.00395980535498786
APC2	-5.00305098778612
APCDD1	0
APEH	0.629628658529931
APEX1	0.740386594149888
APEX2	-0.0641473308291902
APH1A	0.291276594690661
APH1B	-1.0917013541662
APH1C	2.69142416312857
API5	0.517366602915431
APIP	1.10976006558017
APITD1	2.327772552722
APLF	1.84518167321361
APLN	0
APLP1	0.306839600957999
APLP2	-0.46049299292249
APOA1BP	0.0567873421733616
APOA2	0
APOBEC1	-0.834719011565654
APOBEC2	0
APOBEC3	-0.275792558639817
APOBR	-1.08051300236687
APOE	1.54361035565654
APOH	0.126264154640156
APOL10B	-2.75771214133614
APOL7B	0
APOL7E	-1.24365028712768
APOL8	-5.20970836347897
APOL9A	-1.03074538304368
APOL9B	-0.719092648715474
APOLD1	0
APOM	4.24114125139239
APON	0
APOO	0.82907525938042
APOO-PS	0
APOOL	-0.151041222690424
APP	-0.379410327453178
APPBP2	0.539941064499219
APPL1	0.0859201720997656
APPL2	-1.21447357725873
APRT	0.86700518414688
APTX	-1.02165651693116
AQP11	-0.723589409198912
AQP3	0.0116286155482509
AQP7	3.87782128104564
AQP9	1.21904076012301
AQR	0.000320616135500119
AR	0.161098099640667
ARAF	-0.59692558101282
ARAP1	-0.363728330163748
ARAP2	0.0598951136835508
ARAP3	0
ARC	1.45560404950189
ARCN1	0.458323082835433
AREG	0
ARF1	0.270129735083269
ARF2	0.487995687264928
ARF3	0.0978096520802711
ARF4	0.425796085892689
ARF5	0.133293976778342
ARF6	0.608356795915916
ARFGAP1	-0.117042301205574
ARFGAP2	0.186763307643727
ARFGAP3	-0.254066614158641
ARFGEF1	-0.307395216011211
ARFGEF2	-0.0815589135685086
ARFIP1	-0.387886156867617
ARFIP2	0.308583628141405
ARFRP1	-0.00376162628193953
ARG1	0
ARG2	2.6859863606913
ARGLU1	0.143576022900748
ARHGAP1	-0.0705692261483073
ARHGAP10	-0.229351432400595
ARHGAP11A	0.0245285483338039
ARHGAP12	-0.37844271835182
ARHGAP15	-0.427037377004524
ARHGAP17	-0.512433629605669
ARHGAP18	-0.265722020885407
ARHGAP19	0.114191552457566
ARHGAP20	0
ARHGAP21	0.614513860923725
ARHGAP23	0
ARHGAP24	0
ARHGAP25	-0.0261774065286095
ARHGAP26	-0.552274251628435
ARHGAP27	0.186359431972397
ARHGAP29	2.04028735566004
ARHGAP30	-0.270311525982977
ARHGAP31	0.145018632073863
ARHGAP32	0
ARHGAP33	0.138993548230254
ARHGAP39	-0.557601707846671
ARHGAP4	-0.303314208869005
ARHGAP44	0
ARHGAP5	-0.943460758807636
ARHGAP6	0
ARHGAP9	-0.332961759091416
ARHGDIA	0.193954268851712
ARHGDIB	-0.363146423181857
ARHGDIG	0.97034593702049
ARHGEF1	-0.182227488635266
ARHGEF10	-0.899228545527815
ARHGEF10L	0
ARHGEF11	0.747001625704556
ARHGEF12	-0.229518343167633
ARHGEF16	0
ARHGEF17	0
ARHGEF18	-0.562402815880454
ARHGEF19	-4.59272690964488
ARHGEF2	0.288483671362468
ARHGEF25	0
ARHGEF26	-7.86849988323848
ARHGEF3	-0.590228126128084
ARHGEF33	3.52518423741137
ARHGEF4	-1.26678361042916
ARHGEF40	5.52880659368478
ARHGEF5	5.26676723476414
ARHGEF6	-0.498658377417092
ARHGEF7	-0.153232703690822
ARHGEF9	-0.376236144875552
ARID1A	-0.083899172830481
ARID1B	0.218845391328719
ARID2	0.418543421054078
ARID3A	-0.554408319949009
ARID3B	0.143371502880951
ARID3C	3.57974996103722
ARID4A	-0.388397374153957
ARID4B	-0.108958977398027
ARID5A	0.35801693779694
ARID5B	0.46511764002395
ARIH1	0.496015223760476
ARIH2	-0.647160957171909
ARL1	-0.603660012873654
ARL10	4.65529727326167
ARL11	-4.14234939981824
ARL13A	0
ARL13B	-1.45384903823629
ARL15	-0.027342381418051
ARL16	-1.54901807014626
ARL2	0.621063844481858
ARL2BP	-0.0266206494773377
ARL3	-0.965335546644355
ARL4A	-0.224651948972312
ARL4C	0.532664251832951
ARL4D	0
ARL5A	0.181447438253027
ARL5B	-0.914993890923052
ARL5C	-0.820177138321359
ARL6	-3.32558260784721
ARL6IP1	-0.186739264356396
ARL6IP4	0.0971215443385564
ARL6IP5	-0.47441074685368
ARL6IP6	1.18465712278746
ARL8A	-0.314025042171948
ARL8B	-0.229117837157986
ARMC1	0.546508799033269
ARMC10	0.256162695515883
ARMC2	-5.35642093960295
ARMC3	0.647742944601561
ARMC5	-0.0483536183874438
ARMC6	1.58625818404874
ARMC7	0.529291141036126
ARMC8	0.679310854845763
ARMC9	0.237096541572091
ARMCX1	-1.83799870084462
ARMCX2	-0.372544672860096
ARMCX3	1.37710252025349
ARMCX4	0.803834343359737
ARMCX5	0.138237368881346
ARMCX6	4.12245868491514
ARNT	0.246284643666447
ARNT2	4.85701143897279
ARNTL	-0.178563383792372
ARNTL2	0
ARPC1A	-0.28255012712345
ARPC1B	0.153363237498001
ARPC2	0.280878429437725
ARPC3	-0.0319054305809116
ARPC4	0.251348705763744
ARPC5	0.485746019000383
ARPC5L	0.0707990477626748
ARPM1	0
ARPP19	0.389452717922923
ARRB1	-0.274130966470465
ARRB2	-0.115638897495746
ARRDC1	-0.14621492457266
ARRDC2	-0.479401191628982
ARRDC3	-0.509963266724378
ARRDC4	-0.311227922075929
ARSA	-0.92287217340733
ARSB	1.31422989650677
ARSG	-0.456119784861343
ARSK	-1.20272194464463
ART2B	3.40848299930836
ART4	-0.18129815211754
ARV1	-0.158660674378273
ARVCF	-1.75297459198305
ARXES2	1.32812181859379
AS3MT	0
ASAH1	0.263551400069835
ASAH2	-0.385846244676743
ASAP1	-0.846305771289828
ASAP2	1.16415692865042
ASAP3	-2.66114409570742
ASB1	1.67245984321606
ASB13	-0.900144169763661
ASB14	2.90801644732281
ASB16	0
ASB2	-1.01543761392595
ASB3	-1.09223218469272
ASB5	0
ASB6	-0.30764427551437
ASB7	-0.207803763648254
ASB8	0.517446992075743
ASCC1	0.46019090318833
ASCC2	0.180073411265974
ASCC3	-0.259450189530221
ASCL2	0
ASCL3	2.88752275171184
ASF1A	0.41625043384162
ASF1B	1.81375135109127
ASH1L	-0.533315327664315
ASH2L	0.227881199027938
ASL	0.201988211303905
ASNA1	0.300421852317877
ASNS	2.10522798297531
ASNSD1	0.2932913109036
ASPH	-1.68039344108107
ASPHD1	0.873409959898127
ASPHD2	0
ASPM	0.227317278763596
ASPN	4.80027073577391
ASPRV1	0
ASPSCR1	-0.186457083673646
ASRGL1	-0.603057807777576
ASS1	0.4531873046115
ASTE1	-0.0423132074800498
ASXL1	0.376638935148582
ASXL2	-0.651051933967004
ATAD1	0.0107385338836839
ATAD2	1.06454112200299
ATAD2B	0.638914581429227
ATAD3A	1.25579837166049
ATAD5	1.10382492308084
ATAT1	-1.28294890413984
ATCAY	0.618076593792312
ATE1	0.399203745762209
ATF1	0.0404700987942263
ATF2	0.173872955745199
ATF3	2.6632218557334
ATF4	0.0176312032336981
ATF5	-1.41316480537494
ATF6	0.125298742406722
ATF6B	0.0405183216414841
ATF7	0.189286857949884
ATF7IP	-0.277445572405722
ATG10	-1.83840942939823
ATG12	-0.146120931048735
ATG13	-0.0152438664393631
ATG14	0.458581258182844
ATG16L1	0.204251962388006
ATG16L2	-0.410563376371856
ATG2A	-0.334779785449057
ATG2B	0.498788645144614
ATG3	0.399651227156828
ATG4A	-0.169460678815937
ATG4B	-0.767198200207219
ATG4C	5.44066567610532
ATG4D	0.187327907060524
ATG5	-0.345016415769018
ATG7	-0.811295013011658
ATG9A	-0.458179936444184
ATG9B	0.460629101112873
ATHL1	-0.110191527852978
ATIC	1.48409469417961
ATL1	0
ATL2	1.07098663046867
ATL3	0.723587124143071
ATM	0.391261595771929
ATMIN	-0.289749376306671
ATN1	-0.209509828546329
ATOH8	0
ATOX1	-0.00997096595783479
ATP10A	-0.107937481314772
ATP11A	-0.115611084517891
ATP11B	-0.190248340936888
ATP11C	-0.0768819956633484
ATP13A1	-0.119919748204853
ATP13A2	-0.266268554835337
ATP13A3	0.575715919135641
ATP1A1	0.544777939469931
ATP1A2	0
ATP1A3	4.55476508588875
ATP1B1	-0.800660782637269
ATP1B2	0
ATP1B3	-0.421509916028393
ATP2A1	-1.92956326235413
ATP2A2	1.33746548719407
ATP2A3	0.319741928571978
ATP2B1	-0.0926816971364469
ATP2B2	0
ATP2B4	0.24048170239855
ATP2C1	0.639380888747545
ATP5A1	0.268853716874785
ATP5B	0.481204531639411
ATP5C1	0.113349837651156
ATP5D	0.310766361087648
ATP5E	0.166457841974047
ATP5F1	0.0760182612731708
ATP5G1	1.52507304219309
ATP5G2	-0.529642250583246
ATP5G3	0.421228627163019
ATP5H	0.323322574320323
ATP5J	0.561854791574691
ATP5J2	0.541101417202604
ATP5K	0.706467271277626
ATP5L	0.0894864452568512
ATP5O	0.16240666797806
ATP5S	6.4219485714971
ATP5SL	-0.984707983456552
ATP6AP1	0.144661911418097
ATP6AP2	0.271579776357595
ATP6V0A1	-0.197921432975207
ATP6V0A2	0.519641771622795
ATP6V0B	0.584757599576255
ATP6V0C	0.881188241447894
ATP6V0D1	-0.0881173949902205
ATP6V0D2	0
ATP6V0E	0.0157243426834403
ATP6V0E2	0
ATP6V1A	0.636317005191295
ATP6V1B2	0.553473376025089
ATP6V1C1	0.222387566596539
ATP6V1C2	0
ATP6V1D	-0.760753444931561
ATP6V1E1	-0.366425013985865
ATP6V1F	-0.778472858516705
ATP6V1G1	-0.307646265698987
ATP6V1G2	0.126135099954419
ATP6V1G3	0
ATP6V1H	0.472933969517204
ATP7A	0.207561348438441
ATP7B	0
ATP8A1	0.0812662037514444
ATP8A2	-0.249193406138725
ATP8B2	0.538041167985111
ATP8B3	0
ATP8B4	0.383150631661523
ATP9A	2.2062713822473
ATP9B	-0.273995530756154
ATPAF1	0.893420959806909
ATPAF2	0.193858779851109
ATPBD4	0.0645724447094048
ATPIF1	0.349777993794307
ATR	0.0479506022124366
ATRIP	-0.0876468542182698
ATRN	-0.177587367359791
ATRNL1	-1.64153028528243
ATRX	0.104583423023211
ATXN1	-0.873519319590512
ATXN10	0.0384614665602483
ATXN1L	0.682031033106596
ATXN2	-0.258144772034094
ATXN2L	-0.234197840468554
ATXN3	0.219674138048233
ATXN7	-0.243722544396218
ATXN7L1	-0.71971819033576
ATXN7L2	-0.367403120531316
ATXN7L3	0.0159874496615539
ATXN7L3B	-0.00203812989717628
AU019823	0.717961598873806
AU022252	-0.915560349305328
AU023871	0
AU040320	-0.386224905535087
AU041133	-1.71935558078897
AUH	-0.694573721152811
AUP1	-0.458830169596008
AURKA	-0.174385517262628
AURKAIP1	0.218101292481215
AURKB	0.432334615206197
AUTS2	2.77617968544065
AVEN	-0.154530208234381
AVIL	-5.36968727488742
AVL9	-0.335987054435679
AVPI1	-0.477480287328607
AVPR1A	0
AVPR2	-0.955676421718329
AW011738	-1.26894088148241
AW112010	-0.865938563051737
AW146020	1.66875832105449
AW146154	-0.551002441250995
AW209491	0.875540535580906
AW549877	-0.540366383727396
AW554918	-1.27763799569787
AW555464	-0.512141876196945
AWAT2	-5.26897172422645
AXIN1	-0.189184414122051
AXIN2	-0.378731638252544
AXL	-1.39581216290791
AY074887	-0.425790488326247
AZI1	0.17296157073862
AZI2	0.357515966510419
AZIN1	0.768182003399889
B2M	-0.442417261184784
B3GALNT1	3.56168491244231
B3GALNT2	0.0451456387969153
B3GALT1	4.70406003315294
B3GALT2	0
B3GALT4	1.07862954586804
B3GALT5	5.60160414611916
B3GALT6	0.82720039379365
B3GALTL	1.35577718025171
B3GAT2	-0.354689718351137
B3GAT3	-0.218468645326659
B3GNT1	-0.786207972652516
B3GNT2	-0.306686160510395
B3GNT3	1.10569177386145
B3GNT4	-4.24979109394338
B3GNT5	0.311376958374532
B3GNT6	0
B3GNT7	0
B3GNT8	-0.472406039166114
B3GNT9-PS	-0.114671371262567
B3GNTL1	-1.87691564356769
B4GALNT1	-0.575559789131015
B4GALNT2	0.497241668649648
B4GALNT3	0
B4GALNT4	0.775907299493423
B4GALT1	0.119828421905828
B4GALT2	1.88654915132423
B4GALT3	0.429262348873258
B4GALT4	0.292091895655422
B4GALT5	0.588850228259226
B4GALT7	0.779312044636047
B9D1	4.22887812862171
B9D2	0.103580635976375
BAAT1	0.132776908218063
BACE1	-0.610737673924387
BACE2	0
BACH1	-0.146017886258669
BACH2	-0.658496984411149
BAD	-0.236262072257176
BAG1	0.42418237641376
BAG2	2.76927769685775
BAG3	0.002116926464307
BAG4	-0.252118124313287
BAG5	-0.157911731549745
BAG6	0.297928588852402
BAHCC1	0
BAHD1	0.259770859103626
BAI1	0
BAI2	0
BAIAP2	0.446959736434908
BAIAP2L1	0.785179781433465
BAIAP2L2	2.55291858805316
BAIAP3	-2.11194181921919
BAK1	0.120828556735971
BAMBI	8.29835406789677
BANF1	0.685549769613102
BANK1	0.632289797459114
BANP	0.676994329750836
BAP1	0.098208123642945
BARD1	0.768710152583052
BARHL1	0
BARX2	0
BASP1	-0.634358065054368
BATF	0.65504420392343
BATF2	-0.587319242931988
BATF3	3.66133974387798
BAX	-0.36752092098311
BAZ1A	0.526627104953128
BAZ1B	0.517308845968624
BAZ2A	-0.392261677296258
BAZ2B	-1.07142550684343
BBC3	-1.53649961836525
BBIP1	-0.292631861857631
BBS1	-0.749171287064906
BBS10	4.56658748486952
BBS12	1.80580642267987
BBS2	-2.70912416180004
BBS4	0.0450114614138572
BBS5	1.88348348041984
BBS7	5.19292644890806
BBS9	-2.18231246257678
BBX	0.191555290067016
BC002059	-3.0737884326952
BC002230	0.369090281481336
BC003266	2.02046523461304
BC003331	-0.677433594134634
BC003965	0.0880190022767991
BC004004	0.267026372885353
BC005537	-0.0508987954356171
BC005561	1.08147684981147
BC005624	-0.128942771425018
BC005764	-0.328033011862823
BC006779	0.166798015466941
BC013529	-0.444957960634469
BC013712	2.68004168897857
BC016423	0.110429265680569
BC017158	0.656841351519044
BC017612	-0.537829112310067
BC017643	0.112477183797568
BC017647	1.55874803344842
BC018242	-1.50457673202693
BC018507	0.29214616625008
BC021614	-0.0422668678572015
BC021785	0
BC022687	3.19588838929515
BC023829	-0.0657818754001817
BC024479	0.202459144354847
BC024659	-0.237196314318224
BC024978	3.13970793088916
BC025920	-0.817089425023897
BC026585	4.41744577280905
BC026590	1.25401516757726
BC027231	-0.179582266882721
BC027582	-4.59546288900081
BC028528	0
BC029214	-0.49896690288482
BC030307	2.25515318864549
BC030336	-0.0859665310382711
BC030499	5.66010385608786
BC030867	0.212013055704568
BC031181	0.336962876524954
BC031353	-0.741061843178919
BC031781	0.249945903306539
BC032203	0.0710742546151079
BC034090	-2.69487306139339
BC035044	0
BC037034	-0.0347540860081699
BC043934	0.123284439415023
BC046331	-0.0107907865803289
BC046404	5.60779103500674
BC048355	0.111067408038373
BC048403	0.505904578358788
BC048609	1.57739064202284
BC049352	-0.0367692443253471
BC049715	6.13395619009288
BC049762	0
BC051019	0
BC051070	0
BC051628	0
BC052040	-0.974002543063886
BC053749	-0.292658096985663
BC055111	0
BC055324	0.763115059553475
BC056474	1.01849267787876
BC057022	-1.73664940200312
BC057079	1.51339649881371
BC061194	0
BC067068	-0.168918687944681
BC068157	-0.228130726173241
BC068281	0.903742765623462
BC088983	-0.825123767809149
BC094916	-0.91441459906027
BC096441	0
BC100451	5.48118792466565
BC106179	1.09212297022442
BC125332	0
BC147527	-1.01415498597691
BCAM	5.72847730724499
BCAP29	0.475921452736215
BCAP31	0.718520830928777
BCAR1	0
BCAR3	0
BCAS1	-5.23012545291356
BCAS2	-0.0488820230494502
BCAS3	-0.294894824680394
BCAT1	8.19522443903468
BCAT2	0.0254503952770365
BCCIP	0.923852287686931
BCDIN3D	-0.0385681469687883
BCKDHA	0.13050727360953
BCKDHB	0.31594291894367
BCKDK	0.733229675624587
BCL10	-0.088424238486626
BCL11B	0.0327506618016861
BCL2	0.0779652089543373
BCL2A1B	-0.730410704838538
BCL2A1D	0
BCL2L1	1.37176465719796
BCL2L11	-0.253672788058738
BCL2L12	0.809663710059108
BCL2L13	0.110939602819171
BCL2L14	-2.2992483616362
BCL2L15	0
BCL2L2	-0.291863775163279
BCL3	0.409092363683568
BCL6	-1.45169815718566
BCL6B	0
BCL7A	-1.04053248326988
BCL7B	-0.0689927260419376
BCL7C	0.626091917274794
BCL9	-0.253973112099219
BCL9L	-0.286412068028826
BCLAF1	-0.0944131024329639
BCO2	0
BCOR	0.246712530197491
BCORL1	-0.242256950454138
BCR	-0.156819575730834
BCS1L	0.413812629577664
BDH1	1.41917348588782
BDP1	0.475044600075989
BECN1	-0.0672017251777647
BEGAIN	4.51986584892927
BEND3	1.20222001915422
BEND4	-2.64224722003006
BEND5	0.777492124861843
BEND6	0.419492927280282
BEST1	2.68533968570782
BET1	-0.26090412580468
BET1L	0.163708138498936
BEX1	0
BEX2	4.33550938665368
BFAR	-0.652700102953439
BHLHA15	5.78965521055914
BHLHB9	0.0419016623555481
BHLHE40	0.454761660760744
BHLHE41	0
BICD1	-5.3292756082638
BICD2	0.87093664243156
BID	0.600830085900928
BIK	2.62420315914848
BIN1	-0.41632128420747
BIN3	-0.112454669590738
BIRC2	-0.321771207475252
BIRC3	-0.16229737728771
BIRC5	0.0347826892680354
BIRC6	-0.0297598005178378
BIVM	1.63801329583777
BLCAP	0.691394556013747
BLM	-0.106478181539437
BLMH	-0.729742653920614
BLOC1S1	-0.882591827171433
BLOC1S2	-0.936015821028714
BLOC1S3	0.0439456161764095
BLVRA	0.826566578915817
BLVRB	0.647676429178751
BLZF1	0.0369603337121356
BMF	2.04755434335295
BMI1	-0.459017263867584
BMP1	0.056370993502245
BMP2K	0.329971917415826
BMP7	-1.49955712457234
BMP8A	0
BMP8B	0.213415582725263
BMPR1A	0.187514348101512
BMPR2	0.820264256709058
BMS1	0.0584532105026729
BMYC	-0.29415394865815
BNIP1	0.497848593436645
BNIP2	0.384101710178663
BNIP3	0.425566016633497
BNIP3L	-0.753689177731599
BNIPL	1.68865511801066
BOD1	-0.897477897408676
BOD1L	-0.354166225631003
BOK	4.63658273373011
BOLA1	0.387390195065159
BOLA2	0.514999270418651
BOLA3	0.347380345628905
BOLL	-4.61844093409366
BOP1	1.48982619125945
BPGM	-0.312663322363348
BPHL	0.966287093886486
BPIFB4	3.57939537700058
BPNT1	0.937933972382967
BPTF	-0.240650741583333
BRAF	-0.148220076501136
BRAP	-0.0680314648992495
BRCA1	1.08948238740043
BRCA2	1.80561358233797
BRCC3	0.572608459403037
BRD1	0.167746682256624
BRD2	0.0667860872700981
BRD3	0.191820799198001
BRD4	-0.132457218957695
BRD7	0.118606707374137
BRD8	0.0523816532803682
BRD9	-0.0969293515774561
BRDT	-0.504969977883618
BRE	1.05836598725036
BRF1	-0.144038256268701
BRF2	1.13865574053056
BRI3	0.363414256827334
BRI3BP	0.0634214351692416
BRIP1	1.58657398367704
BRIX1	-0.101723888386818
BRMS1	-0.104639863892101
BRMS1L	-0.899824123104304
BROX	-0.441691286479765
BRP44	-0.617058451101745
BRP44L	0.851200128833323
BRP44L-PS	-1.61874784544809
BRPF1	0.332372627252316
BRPF3	-0.0404799425247332
BRSK2	0
BRWD1	0.540392418515723
BRWD3	-0.522649266042563
BSCL2	-0.397904893762342
BSDC1	-0.515975978631773
BSG	-0.371722275499193
BSN	-0.289889538994689
BSPRY	-2.03687891277666
BST1	0
BST2	0.225031553128785
BTAF1	0.976329778936954
BTBD1	-0.432052873882574
BTBD10	0.283823446322056
BTBD11	-1.02809879308249
BTBD16	3.68784891968531
BTBD19	-0.381522605715636
BTBD2	-0.130977727779944
BTBD3	4.12755820504537
BTBD6	-0.195952735119326
BTBD7	-0.096475987191427
BTBD8	3.55068076586272
BTBD9	0.0769212879001074
BTC	-0.454810025153978
BTD	-1.26967194390402
BTF3	-0.0381170778627103
BTF3L4	-0.187062365572036
BTG1	-0.637289126055961
BTG2	-0.640104487280811
BTG3	2.7212507469718
BTK	0
BTLA	-0.162933155741425
BTNL2	0
BTNL7	0
BTNL9	-5.69485929538377
BTRC	-0.126614186011056
BUB1	0.518557592927216
BUB1B	0.968564655202507
BUB3	0.0353625537083926
BUD13	0.0060146259028248
BUD31	-0.0506482640645295
BYSL	0.717439342611629
BZRAP1	0.164465805433644
BZW1	0.733813187879524
BZW2	0.440416442606544
C1D	0.347261978977337
C1GALT1	0.640639688152288
C1GALT1C1	0.228568950657024
C1QBP	1.17669655735487
C1QL3	4.33977767561038
C1QTNF1	3.86512863409692
C1QTNF3	0
C1QTNF4	2.21428084188445
C1QTNF5	0
C1QTNF6	-1.87409453174188
C1QTNF9	4.58452589120157
C1RA	0
C2CD2	0.0652671021241105
C2CD2L	0.446587631885684
C2CD3	-0.354537451211749
C2CD4B	0
C3	0
C3AR1	5.01571818946144
C77080	4.67667341737139
C78339	-0.741017217177252
C80913	-0.0992103769410914
C87436	0.671913486129218
C8G	-5.87785404475115
CAAA01066805.1	0.714547608332172
CAAA01077335.1	0
CAAA01083517.1	0.0905126515273761
CAAA01083517.2	0.430680712162967
CAAA01115770.1	0
CAAA01154301.1	6.73384840320931
CAAA01217562.1	0.86477927923901
CAAA01221083.1	0
CAB39	0.083125035231633
CAB39L	0.0569749566142321
CABIN1	0.283878066491574
CABLES1	-1.03341335769813
CABLES2	0.647200039441954
CABP1	0
CABP4	0
CABP7	-0.145023716978878
CACNA1A	-0.455721597612331
CACNA1B	0
CACNA1C	4.62217971184293
CACNA1D	0
CACNA1G	0
CACNA1H	0
CACNA1I	3.97721914096725
CACNA1S	0
CACNA2D2	5.68584231424471
CACNA2D4	-0.719274544857261
CACNB1	-0.539271112876325
CACNB2	0
CACNB3	-1.42704616865432
CACNB4	4.72989256118084
CACNG6	0
CACNG8	5.42086544449277
CACYBP	1.18804192607856
CAD	1.75785044458174
CADM1	0
CADM4	0
CAGE1	6.10626354180755
CALCA	3.87794725426976
CALCOCO1	-0.784244803015553
CALCRL	-0.234579912183166
CALHM2	-0.314052991781172
CALM1	0.670655833956225
CALM2	0.217147387400338
CALM3	0.478232302419348
CALML4	0
CALR	0.947473574274652
CALR3	3.2014747590978
CALU	0.53914230140848
CAMK1	0.211248430249389
CAMK1D	0.158338285504733
CAMK2A	1.88258315966419
CAMK2B	-0.600773128379086
CAMK2D	-0.152590224066114
CAMK2G	-0.276855817045146
CAMK2N1	-0.64083748773395
CAMK2N2	0
CAMK4	-0.51569126221772
CAMKK1	0.862227834093388
CAMKK2	1.55087136539388
CAML	0.528657255315008
CAMSAP1	-0.152879159412582
CAMSAP2	0.574624740901012
CAMSAP3	0
CAMTA1	-0.259779980112242
CAMTA2	-0.0596367816705119
CAND1	0.9285094800967
CAND2	0.935302903247639
CANT1	0.0571371989645395
CANX	0.755024353877857
CAP1	0.0593567277725314
CAP2	0
CAPG	0.836136754893446
CAPN1	0.136692530476228
CAPN10	-0.560069450803829
CAPN11	5.40121779644768
CAPN12	-0.0653367676011936
CAPN2	0.435985491564029
CAPN3	0.127379396749538
CAPN5	3.03127160723113
CAPN7	-0.0439865552284002
CAPNS1	-0.298466178082058
CAPRIN1	0.734689715791351
CAPRIN2	-1.19904209777834
CAPSL	3.20073618224282
CAPZA1	0.346584027737643
CAPZA2	0.320392127824572
CAPZB	0.246673731942238
CAR11	-3.00680479057413
CAR12	3.33323223180059
CAR13	0
CAR14	-3.86046319552975
CAR15	-2.19222005027876
CAR2	-0.603934710662047
CAR5A	0
CAR5B	-1.014293629538
CAR7	-2.01851869020893
CAR8	0
CAR9	4.41161850688942
CARD10	-4.81941052157401
CARD11	-0.238689012721763
CARD14	0.00723643624898513
CARD6	-0.744850627456728
CARD9	-1.72056471084651
CARF	-0.330977392036579
CARHSP1	-0.171914459152983
CARKD	0.451786723702716
CARM1	0.489624601906103
CARNS1	-0.574238291719528
CARS	-0.0991275152638276
CARS2	-0.0152832460297957
CASC1	-3.25375955755969
CASC3	-0.139706053955026
CASC4	0.766140648292724
CASC5	0.741540448466326
CASD1	-0.0431341299985334
CASK	0.275411515998199
CASKIN1	-2.76127892939876
CASKIN2	0.290780349838914
CASP1	-0.131408977078804
CASP2	-0.0448295519624999
CASP3	0.969052793998548
CASP4	-0.964916514338819
CASP6	-0.00643173304129529
CASP7	-0.239403992628059
CASP8	0.725875025866934
CASP8AP2	1.251814072444
CASP9	-0.869710811214187
CASQ1	0
CASS4	2.40214094527288
CAST	0.0523048485929894
CASZ1	0.367153528740097
CAT	0.00807996343819516
CATSPER2	-0.530543073810639
CATSPERG1	4.33388085495962
CAV2	-0.846367192612663
CBFA2T2	-0.0573128379451233
CBFA2T3	4.74664806635195
CBFB	0.473398764734344
CBL	1.1112270982261
CBLB	-0.719538861053117
CBLL1	-0.671955022551365
CBLN1	-4.13944131429231
CBLN3	0
CBR1	-0.311318007310405
CBR3	0
CBR4	0.447007793472062
CBWD1	1.22547914278029
CBX1	0.18493650330668
CBX2	1.4400304631858
CBX3	0.450700340048426
CBX4	-0.359175307466265
CBX5	1.20061645193905
CBX6	-0.177582840427804
CBX7	-0.814885779055818
CBX8	-1.91209986113234
CBY1	-0.140233784057541
CC2D1A	-0.172467994374085
CC2D1B	0.438396746848965
CC2D2A	0
CCAR1	-0.368370163789752
CCBL1	0.330516289572583
CCBL2	6.17871425217135
CCBP2	0
CCDC101	-0.16184371479694
CCDC102A	1.01797822716109
CCDC104	0.198116947269082
CCDC106	5.45974837585068
CCDC107	0.484151707886914
CCDC109A	-0.167569080299678
CCDC109B	-1.4195736224904
CCDC11	0
CCDC111	0.512853662830513
CCDC112	2.90479930244464
CCDC114	5.22940420815064
CCDC115	0.644946647302625
CCDC116	0.627765276247405
CCDC117	-0.561097549550616
CCDC12	-0.261513887217917
CCDC120	4.15995912835595
CCDC122	-4.98573587931021
CCDC123	-0.0760417662417244
CCDC124	0.0525974141769157
CCDC125	-0.867421444989347
CCDC126	-1.45933385608284
CCDC127	0.308858954988974
CCDC13	0
CCDC130	-0.541054455125922
CCDC132	0.359407852318754
CCDC134	0.454954152183028
CCDC136	-1.38473156404727
CCDC137	0.302590210581802
CCDC138	-0.793076182938556
CCDC14	1.53423482379941
CCDC141	0.0256058629951617
CCDC142	0.0281214019500363
CCDC148	-6.01327323308083
CCDC15	7.06841658869229
CCDC150	-4.38786051318965
CCDC152	0
CCDC155	0
CCDC157	-1.98866825482457
CCDC158	0
CCDC159	0
CCDC162	-0.824765279716665
CCDC163	-0.427961801375381
CCDC164	1.96363239985719
CCDC17	0
CCDC18	0.809366008736588
CCDC19	3.23016685081343
CCDC21	0.115381245586845
CCDC22	-0.282503201919321
CCDC23	-0.35799229961522
CCDC24	0
CCDC25	0.421920409576926
CCDC28A	-0.808662079223917
CCDC28B	0.763722099395415
CCDC30	-0.516210470041441
CCDC32	0.0105053932662007
CCDC33	0
CCDC34	1.20946027632217
CCDC37	0
CCDC38	-0.640087413251249
CCDC39	-0.944568643487235
CCDC40	-3.21735753722181
CCDC41	0.554335484430951
CCDC43	-0.252518605467925
CCDC45	-1.28426294500523
CCDC46	0
CCDC47	-0.0208597498465986
CCDC50	-0.290159933139543
CCDC51	-0.362311114270938
CCDC53	-0.874527814982998
CCDC55	-0.51614401363634
CCDC56	0.438839474597756
CCDC57	4.68299774714548
CCDC58	0.218084205469183
CCDC59	0.0804167413355646
CCDC6	-0.290967654242399
CCDC61	-0.948591650692616
CCDC62	-0.153180776366497
CCDC63	0
CCDC64	-0.00920211596483875
CCDC66	-0.664168198522519
CCDC69	0.514901338562676
CCDC71	-0.0573092232907613
CCDC72	0.0301873270351235
CCDC73	0.138754125388479
CCDC74A	3.29033522965009
CCDC75	-0.571227810613654
CCDC76	0.511388160489041
CCDC77	-0.512864569606783
CCDC78	-1.69627423604215
CCDC8	-1.1751854466961
CCDC80	0
CCDC82	0.61034469437954
CCDC84	-0.648932302901967
CCDC85B	0.319392370830241
CCDC85C	1.72154779780689
CCDC86	2.00369960228152
CCDC87	-4.19532549895733
CCDC88A	2.08049363924979
CCDC88B	-0.1747954994253
CCDC88C	-0.205121255172493
CCDC9	-0.203272737842439
CCDC90A	-0.412329015452047
CCDC90B	0.628023012767011
CCDC91	-0.717982531690046
CCDC92	-1.06456251016551
CCDC93	0.207253404681392
CCDC94	-0.00951932992491304
CCDC97	0.00383515405337606
CCDC99	1.43113111101305
CCHCR1	0.80869915800626
CCIN	4.58483005787494
CCL20	0
CCL22	0
CCL25	1.43634087551006
CCL27A	0
CCL28	0
CCL3	0
CCL4	0
CCL5	-2.17844645813097
CCL6	0
CCL9	0
CCM2	-0.316336292260067
CCNA2	0.834696769139796
CCNB1	0.176382539347551
CCNB2	-0.620224840565155
CCNC	-0.058076112269381
CCND1	1.13270774658576
CCND2	1.00711528992325
CCND3	0.916728447044609
CCNDBP1	-0.163326660063771
CCNE1	0.857762194615292
CCNE2	1.96080842189627
CCNF	0.681540899094729
CCNG1	0.0400975312059002
CCNG2	-0.663215881015582
CCNH	1.26697438567085
CCNI	-0.408917387170545
CCNJ	0.180733613409934
CCNK	0.119611567444476
CCNL1	-0.562615665418381
CCNL2	-0.837218078198497
CCNO	3.88102736654466
CCNT1	-0.183410230768035
CCNT2	-0.519836275483425
CCNY	0.532225492416413
CCNYL1	1.1527371506265
CCPG1	-0.680238167029751
CCR1	0
CCR10	0
CCR2	-1.20911321839929
CCR3	0
CCR4	1.18245803659998
CCR5	7.81519873402595
CCR6	0
CCR7	-0.276719019582271
CCR8	2.38304883350631
CCR9	-3.50557248484896
CCRL2	-1.42200613703286
CCRN4L	0.149118667119358
CCS	-1.10023063498111
CCT2	-0.118807960936477
CCT3	0.853885672335832
CCT4	0.0116220784068746
CCT5	0.474377953699814
CCT6A	1.24973161162701
CCT6B	-6.67598609911475
CCT7	0.352505997089042
CCT8	0.548408627009712
CCZ1	0.501706154961695
CD101	-1.13161663406995
CD109	0
CD151	0.266919403634321
CD160	0.53332643785508
CD163L1	0
CD164	-0.295904873069199
CD164L2	0
CD180	0
CD1D1	0.0508924934298915
CD1D2	0
CD2	-0.180385107103382
CD200	-1.51735345576812
CD200R1	-1.64421829147027
CD200R3	1.68558982555445
CD200R4	-2.14250456785823
CD22	0
CD226	-0.601010577053028
CD244	-4.80621525339968
CD247	-0.458859002800337
CD248	0.284199626901704
CD24A	-2.44350888428695
CD27	-0.56667053649282
CD274	-0.447832971770649
CD28	-0.231092435481922
CD2AP	0.819801226037332
CD2BP2	-0.875460608367151
CD300LF	0
CD300LG	0
CD302	4.32451122119714
CD320	0.0174418371794481
CD33	0
CD36	3.58362129698035
CD37	-0.184041517433725
CD38	1.43451183401387
CD3D	-0.529250987549809
CD3E	-0.436237746257704
CD3EAP	1.16985880472527
CD3G	-0.378790970127742
CD4	-0.419617244349362
CD40	0.87784520528736
CD40LG	-0.183945038869642
CD44	0.0604879889540828
CD46	0.949053183803627
CD47	-0.389825812604144
CD48	0.172176273680347
CD5	-0.271113546613629
CD52	0.0554552583502915
CD53	-0.512712584552634
CD55	-0.614380621524204
CD59A	0
CD59B	0
CD6	-0.49108620924169
CD63	0
CD68	-3.71464080787502
CD69	0.365506282385579
CD7	-1.5804744743718
CD72	0.151669087724698
CD74	-3.02820326637042
CD79A	0.44126617050382
CD79B	0.2653432575124
CD80	5.53331102672859
CD81	0.229336257567704
CD82	0.440146852872518
CD83	0
CD84	-0.78506106559574
CD86	0
CD8A	0.787937680294013
CD8B1	-0.284413675848659
CD9	-1.04695727055059
CD93	1.19498411900838
CD96	-0.621620552484481
CD97	-0.745583841197711
CD99L2	0.578276649378064
CDADC1	-0.251208465112023
CDAN1	-0.107623886394463
CDC123	0.598800275809611
CDC14A	-0.418748571581664
CDC14B	-0.738160809946874
CDC16	0.11043012029694
CDC20	-0.442393110315563
CDC23	-0.383433824397119
CDC25A	0.583324764155756
CDC25B	-0.575558371589337
CDC25C	-0.378495386269486
CDC26	-0.390123654924552
CDC27	0.169938947930562
CDC34	1.10489438722178
CDC34-PS	0
CDC37	0.445573995945603
CDC37L1	0.350467836216517
CDC40	0.104886881456357
CDC42	0.357791440150886
CDC42BPA	-1.61094164613461
CDC42BPB	7.1098335847071
CDC42BPG	0.212571252408246
CDC42EP1	0
CDC42EP2	0
CDC42EP3	-0.894200797374905
CDC42EP4	0.393500223090856
CDC42SE1	0.0690940037465621
CDC42SE2	-0.329259584463296
CDC45	1.75697777803167
CDC5L	0.113787933786194
CDC6	1.4411544200793
CDC7	1.53463966893645
CDC73	1.13335792451972
CDCA2	-0.12695259619709
CDCA3	-0.137545953819825
CDCA4	0.320800217261479
CDCA5	1.03616147930101
CDCA7	2.8843091352345
CDCA7L	0.886690302304061
CDCA8	0.82255863936256
CDCP1	0
CDH1	2.03202681991927
CDH11	3.84789855920903
CDH13	0
CDH15	0
CDH17	0
CDH19	0
CDH2	0
CDH23	-0.0574323772958947
CDH24	-0.507857751975893
CDH3	0
CDH5	4.52230270687986
CDH8	0
CDHR3	-1.39382446288167
CDHR4	-1.31118672535415
CDIPT	-0.0790147670445345
CDK1	-0.130829422290725
CDK10	-1.02710357586107
CDK11B	0.0707892139797169
CDK12	-0.174511005473166
CDK13	0.424410705307354
CDK14	0
CDK15	0
CDK16	-0.0298087510421212
CDK17	0.105159878330848
CDK18	0
CDK19	-0.204827055133087
CDK2	0.741336269262096
CDK20	0.454141451422859
CDK2AP1	0.985652916817783
CDK2AP2	-0.454781358197321
CDK4	0.968941114950655
CDK5	0.830769615026767
CDK5R1	6.06751769082316
CDK5RAP1	-0.436895408666054
CDK5RAP2	-0.508890739968585
CDK5RAP3	0.0767345971155173
CDK6	1.54467818984541
CDK7	-0.0818501443170653
CDK8	0.711290276840731
CDK9	-0.224827438784657
CDKAL1	0.688250394954841
CDKL2	0.807180449124632
CDKL3	2.82954739661806
CDKL4	0
CDKL5	4.53404836018245
CDKN1A	-0.59279792684232
CDKN1B	-0.452393325565939
CDKN1C	6.23464820130313
CDKN2A	-0.549518949816857
CDKN2AIP	0.120991352488078
CDKN2AIPNL	0.197510115869133
CDKN2B	3.15903672341315
CDKN2C	0.336279511636983
CDKN2D	0.70933273003616
CDKN3	0.107429732617785
CDNF	2.49799152419812
CDO1	-3.89708209266502
CDON	-0.00365802881108542
CDR2	2.32638026312086
CDR2L	1.88110509379614
CDS2	0.0102023586675931
CDT1	1.82227993970414
CDV3	0.605274516491801
CDYL	1.39329401795356
CDYL2	0.209475836226858
CEACAM1	-4.69306576357122
CEACAM15	3.8540961305735
CEACAM16	0
CEBPB	0.490179309757117
CEBPG	1.3021190148581
CEBPZ	0.556072216808472
CECR2	0
CECR5	0.0422977795674373
CECR6	1.77760588717258
CELA1	0
CELA2A	4.85686778313111
CELF1	0.194706878568559
CELF2	0.0333376312537403
CELF3	0.960344205757878
CELF4	4.71147234981786
CELF5	-6.83488761233162
CELSR1	0.361848982765143
CELSR2	0.662820910835982
CELSR3	1.891214559231
CEND1	0
CENPA	-0.269336495138239
CENPB	-0.0751700178758634
CENPC1	1.13756382895006
CENPE	0.190539711796587
CENPF	-0.368996854787494
CENPH	0.236130151685204
CENPI	2.38314802517187
CENPJ	1.54939922680087
CENPK	2.46140369071013
CENPL	0.820861440140044
CENPM	-0.163423633769575
CENPN	0.381434535955714
CENPO	0.303194893520757
CENPP	1.18651460789299
CENPQ	-1.17729861672009
CENPT	0.194278152634004
CENPV	5.74938077771028
CENPW	0.665144824105232
CEP110	-0.213572472954642
CEP120	-0.187027431756728
CEP135	-0.138248536458991
CEP152	0.616794372817535
CEP164	0.342594181162083
CEP170	1.14026268979297
CEP192	0.528289520040164
CEP250	-0.340802014938971
CEP290	0.718281665925387
CEP350	0.120962724307982
CEP55	-0.445769850121866
CEP57	-0.0881318395384089
CEP57L1	8.56505846805561
CEP63	0.0114533971928795
CEP68	-0.202637854684014
CEP70	-0.463311229101277
CEP72	2.16159158106539
CEP76	2.6600729276893
CEP78	0.298255708489043
CEP97	-0.0667785120272811
CEPT1	-0.0311971258060127
CERCAM	-0.242797878531079
CERK	-0.425245283935004
CERKL	-1.21305527850521
CETN2	-0.556665945777319
CETN3	-0.0101576938461739
CETN4	-1.89687295571637
CFB	4.3285331766475
CFDP1	0.851974686871181
CFI	0
CFL1	0.290869943427166
CFL2	-1.31959708965932
CFLAR	-0.250942320556774
CFP	-0.618655485704514
CGGBP1	0.66521291105744
CGN	0
CGNL1	0
CGREF1	0
CGRRF1	0.164299676800775
CHAC1	0
CHAC2	6.169626958247
CHAD	-0.727286006688026
CHADL	0.514561177040098
CHAF1A	1.30355924811687
CHAF1B	1.26808942486653
CHCHD1	-0.10094662815041
CHCHD10	1.00162538116505
CHCHD2	0.288261642445611
CHCHD3	-0.00360805102655996
CHCHD4	2.1512448015953
CHCHD5	-1.94101334616232
CHCHD6	2.3059496359239
CHCHD7	-1.391644305439
CHCHD8	-1.26059755290032
CHD1	0.386832726929648
CHD1L	0.247419964154195
CHD2	0.294452462408985
CHD3	-0.437436957568069
CHD4	0.0481489275318214
CHD5	0
CHD6	-0.24429362594209
CHD7	-0.207573744208435
CHD8	0.0364478437008904
CHD9	-0.209796770134033
CHDH	0
CHEK1	4.75224055541494
CHEK2	0.0681870734636221
CHERP	0.360786828480122
CHFR	0.15595047858709
CHI3L7	-1.275533647043
CHIA	-4.93627254173553
[truncated: 10,559 more rows]
