# Supplementary material for: Maintenance DNA methylation is required for induced Treg reparative function following viral pneumonia in mice
Source: J Clin Invest. 2025 Sep 16;135(22):e192925. doi: 10.1172/JCI192925 (PMC12618063; doi:10.1172/JCI192925)
Supplement: Supplemental table 3 [file jci-135-192925-s279.txt]

GM13583	-6.59241567402085
EIF1AD2	-6.59016628521364
2210418O10RIK	-6.17474742694121
B230307C23RIK	-6.1239206781192
GM13244	-6.0779070963462
GM17188	-6.02596770435455
GM11237	-6.00333377726605
4930429P21RIK	-5.81672242517208
GM14133	-5.7839996087341
CD63	-5.73136173068038
GM3269	-5.6207559836804
HBQ1B	-5.60184568660142
OBOX4-PS27	-5.59125723438153
GM28749	-5.52706502603532
GM15093	-5.50542896151273
GM8711	-5.49381942841036
GM14442	-5.49192406840442
VMN2R-PS51	-5.45811451011915
MTMR11	-5.44832906581319
D830030K20RIK	-5.44351805059908
GM8897	-5.43128326109382
VMN1R116	-5.43073473469459
GM42662	-5.39911223923569
GM21149	-5.3845705396249
PWWP4C	-5.35095911750661
GM14139	-5.33715945331952
MGP	-5.2577367579159
GM12612	-5.23275028285998
GM13043	-5.22429264484201
KRT13	-5.22018850935103
GM37654	-5.20748759026827
ARNTL2	-5.18573328598839
GM8325	-5.15852051723538
RLN3	-5.15722634515518
VMN1R149	-5.15113460260817
ECEL1	-5.10765957760294
GM25886	-5.07778874633926
IL12A	-5.05288128072729
GM1673	-5.05173641184249
GM13812	-5.03273232463526
GM17124	-5.0299595869913
PNMT	-5.02143269090071
GM19210	-4.99606569899848
GM13234	-4.98393287573175
VMN1R254	-4.96489550334445
GM7740	-4.93009887552278
GM16933	-4.92419472807701
SERPINA3M	-4.88004257773202
SPATA24	-4.87863174292345
GM8305	-4.87742253823097
VMN1R206	-4.86806852590961
VMN1R137	-4.85655376994426
GM12693	-4.85620215907396
GM6408	-4.8495156415122
GM18493	-4.83908307099226
TAS2R123	-4.83714606286436
GM8383	-4.83206983152728
ZFP968-PS	-4.83187639949764
OLFR544	-4.82539129181819
TAGLN3	-4.82483627868279
GM10421	-4.82072653206363
GM9989	-4.81733906354319
GM9131	-4.81723236902822
GM12203	-4.81494432928058
VPS37D	-4.80684656697797
GM1980	-4.7987858934816
GM20287	-4.7981690518893
GM29194	-4.79780902641092
GM14018	-4.77255304394442
GM38072	-4.75092400653774
D130052B06RIK	-4.73178422268948
GM38195	-4.70471700275352
1700010N08RIK	-4.64301588068933
GM28042	-4.62518268190539
GM5210	-4.62041229978549
FHDC1	-4.61853753909766
GM17752	-4.59702368465907
GM14026	-4.5917808509521
CCDC38	-4.59073043428894
GM37661	-4.58485443417787
MGAT5B	-4.57396968298901
4930544D05RIK	-4.56560806192623
GM10409	-4.55864220496168
KRT73	-4.53309131517291
XNTRPC	-4.53088772565539
NOBOX	-4.51552257197069
CLCA1	-4.50236457109556
XLR5B	-4.5019978940997
GM6560	-4.49838805290726
OLFR213	-4.49515466952185
AIF1	-4.49097941958957
GM12713	-4.48636962099479
GPR21	-4.45505146221184
RSPH9	-4.4530434855213
FAF1	-4.44339613867348
MT2	-4.43581378501842
MISP3	-4.43349265035216
CXCL14	-4.4306256764261
VMN1R-PS47	-4.42204657886756
SMIM22	-4.42107515070502
GM13508	-4.41500292999439
SH2D6	-4.40773353121906
INMT	-4.40750745568479
GM19331	-4.40611578089286
CFAP70	-4.40157997548105
GLI2	-4.39445012530921
BC065403	-4.38887556995599
PTPRT	-4.38165674574993
GM5946	-4.37666700757969
GM8871	-4.36753988651958
GM16506	-4.3527004037951
TCF21	-4.34726503726442
GM16284	-4.34468364294586
GM37711	-4.32930325223193
GM3468	-4.32729209094032
GM37646	-4.32532131229741
GM5535	-4.31854388116637
TMEM94	-4.31038325698666
PLA2G10OS	-4.30611621244263
SHROOM1	-4.3039958703878
GM3095	-4.30111134231323
GM7289	-4.29859874828464
GM21981	-4.29227751881979
MIA	-4.28955202459145
NUDT11	-4.28576307807845
OLFR1366	-4.28071621190937
ARXES2	-4.28057627909196
OLFR137	-4.27858867506785
GM8896	-4.27229304894368
OLFR301	-4.26689814178368
OLFR1231	-4.26675717709974
OLFR482	-4.26478172357233
CSNK2A1-PS3	-4.26422589987253
PLATR10	-4.26358657996028
OLFR372	-4.25149079764008
GM4617	-4.2420372888141
HM629797	-4.24095457076627
4930428N03RIK	-4.23599838412627
LPO	-4.23041655532037
MUTYH	-4.20225243222658
ZFP551	-4.18085272383794
TDPOZ3	-4.17595846779172
GM10731	-4.17450668211864
GM20052	-4.17357824283663
OLFR1198	-4.16972801023651
GM3584	-4.16844138273145
MACROD2OS2	-4.16435637042711
GM15084	-4.16286277991019
GM20463	-4.16257509418258
VMN2R67	-4.16231436915252
GM4301	-4.15722845365741
GM3542	-4.145638919586
GM29260	-4.14386639471343
PPP1R14C	-4.13604575344616
GM6321	-4.13576735710878
ARTN	-4.12941598685352
NIT2	-4.11778920466076
GM43230	-4.11513485098892
TRIP6	-4.11069024863479
ALLC	-4.10339384749993
GM12805	-4.10169756830225
GM5681	-4.09806884058061
VMN2R-PS36	-4.09090539673956
LAMTOR3-PS	-4.0816816541493
JMJD7	-4.07995376187638
GM8242	-4.07747691804987
GM4675	-4.07204165275637
GM11534	-4.06638947975845
ABCB6	-4.06030986205587
A330094K24RIK	-4.05964223792371
CFAP221	-4.05777205649559
GM9945	-4.05721471245532
GM26801	-4.05346086113201
SYT8	-4.04723163187264
CD200R4	-4.04349226047657
GM37317	-4.03917548833998
DMRTC1C2	-4.0383092538992
SLC9A4	-4.03644108300751
VMN2R89	-4.03521080375842
CABP4	-4.03515642519559
GM6946	-4.03360549750691
GM29110	-4.03258973567984
HAO2	-4.02690969109724
PRB1	-4.02607927129124
FOXN4	-4.00999227208795
GM11701	-4.00519770719153
GM11756	-4.00167251731323
GPX3	-3.99817855583804
FLYWCH2	-3.97920919279943
CYP17A1	-3.97763745958433
GM28547	-3.97729751869153
PCDHA12	-3.9675444630288
GM14352	-3.96667968678141
OLFR171	-3.96259433008453
OLFR324	-3.96020266202812
VMN1R252	-3.9596395432877
GM26510	-3.95502113896424
LY6G6E	-3.94464880872753
CHTF18	-3.94197998989263
VMN2R48	-3.9310514348072
VMN1R-PS32	-3.93087301996902
CCDC146	-3.92911535434379
OLFR829	-3.92641077476287
MEP1A	-3.91732210324245
MAGEH1	-3.91069397437911
GM3077	-3.90969552280263
MYPOPOS	-3.90711958219316
GM11708	-3.90452230940788
GM8367	-3.90425759426311
TPH2	-3.89635548018787
GM6473	-3.89424553332228
CCN2	-3.89125377624954
SPIN2D	-3.88719378868043
PRKAR2B	-3.88575943132745
FNDC11	-3.88357413451406
KRT1	-3.88042817684599
GM43515	-3.87672018633682
VMN1R233	-3.87643281934059
GM12022	-3.87332180421296
SLC32A1	-3.86945643325851
GM21708	-3.86914254728118
OLFR221	-3.86716082553211
OLFR25	-3.86634263642214
GM20878	-3.86259747381286
TAFA5	-3.86057333999329
AMDHD1	-3.85677724179635
HSD11B2	-3.85472604177971
GM37066	-3.85037968256912
GM12136	-3.84780889520965
TMEM145	-3.84277051504606
GM20627	-3.84163056833366
OLFR878	-3.83940669809105
GM28762	-3.83704579617656
HOXB13	-3.83580330998607
CNTFR	-3.83461124947143
GM5385	-3.83443455963536
SLC15A5	-3.83190678340446
TAS2R107	-3.82846772929682
TJP1	-3.82444633577293
GM10129	-3.82304353507735
GM28453	-3.82273733073521
OLFR251	-3.82202999527661
KAT2B-PS	-3.82126479021875
GM27242	-3.82056519592481
GM4751	-3.81851578616182
NORAD	-3.81844159536664
PRELID3A	-3.81726828787998
GM14445	-3.81550942821503
GM37344	-3.81453034885095
NPAS4	-3.81352224404806
1700014D04RIK	-3.81234897347506
4930584F24RIK	-3.80828911501071
OLFR704	-3.80713016251229
PWWP4A	-3.80437747155997
2010204K13RIK	-3.80186823627336
NOTCH4	-3.80134936271684
TMEM106C	-3.79928668744929
HDNR	-3.79895132795464
SLC6A12	-3.79399928809033
CHEK1	-3.79281563457263
PRSS50	-3.79108545977911
GM8984	-3.79034847490208
EZHIP	-3.7897666949082
XLR3A	-3.78669489521728
DYSF	-3.78298117817808
OLFR688	-3.78178394700439
GM16322	-3.77966681901751
GM17944	-3.77780834416558
GPX6	-3.77408055011008
GM26714	-3.77340771367571
GM28036	-3.77292406889377
TUBA3A	-3.77146623972507
PCDHA10	-3.77032115383935
4932411K12RIK	-3.76962404779123
CENPS	-3.76802983808248
OLFR832	-3.76678489973185
GM13489	-3.76509159614302
4930470B04RIK	-3.7642444999326
TNFSF12	-3.76134084639857
HK3	-3.75835244299654
FBLN1	-3.75524521334107
ZFP781	-3.75132196686646
6330403K07RIK	-3.74814700138081
1700003H04RIK	-3.74793586305397
VMN1R112	-3.745689463653
CAR4	-3.74232640898238
OLFR478	-3.73946983371701
LRRC18	-3.73907372520477
OLFR1307	-3.73736507233102
4930442J19RIK	-3.73364033329489
COX11	-3.73154673608952
OLFR464	-3.72579730581563
ZP1	-3.72567754936005
SLC16A8	-3.72516452636447
SRPK3	-3.72287325276356
GM43736	-3.7178815187197
FCNAOS	-3.71568675141118
TNNT1	-3.71339064162225
ERF	-3.71237429401621
ODAD2	-3.71118100362144
COL4A6	-3.71068915412023
ALDH3A1	-3.71065607518945
KLRA2	-3.71019944934917
GM266	-3.70092085726279
ABI3BP	-3.70026975365949
GM20773	-3.69484590705902
GM42670	-3.69422670921338
VWA3B	-3.69042978654205
PRL7D1	-3.68709320005442
PTGDR2	-3.68307967771575
4933408J17RIK	-3.68113836316983
PRRT1	-3.67810965410698
GM16262	-3.67761728557885
PPP2R2B	-3.67280582201497
GM37911	-3.67194294486557
PPP1R13L	-3.66810501900697
CNN1	-3.66213295423979
CHRNA4	-3.66049000949403
OLFR1097	-3.65988149259042
4930579K19RIK	-3.65850026606583
GM6283	-3.65794784453259
ZFP97	-3.65633300578853
GM8816	-3.65390415396241
GM38003	-3.65352778725517
GM12224	-3.65291125804472
SPZ1	-3.64988360248818
GM12179	-3.6491269505147
TTC34	-3.64680187918052
VMN1R67	-3.64625193495953
RNF113A1	-3.64217530760899
C1RB	-3.64033465296718
NHLRC4	-3.63928800687625
ZSWIM2	-3.62756184372917
CD68	-3.62635225063718
SYT3	-3.62190769643927
UCN3	-3.62071932351921
F13B	-3.61803098293035
NOXO1	-3.61527334664984
NUTM2	-3.61526801987579
GM12799	-3.61488319242544
TMEM141	-3.61266963700285
WRAP53	-3.60883018649931
VMN2R-PS37	-3.60850839240506
MX2	-3.60709482546295
CHN1OS3	-3.60695144957136
GM17129	-3.59751593390586
GM21809	-3.59666706976633
CREB3L3	-3.59604376844689
COL28A1	-3.59507602982916
PAWR	-3.59412660012009
CLCA2	-3.59380560748697
BC028528	-3.59186979417675
LTF	-3.58980575291346
HSD3B1	-3.58834093992366
KIF19A	-3.58673379995123
GM12912	-3.58574149826136
PPP1R1B	-3.58502602103437
SLC11A1	-3.58413939690674
YAP1	-3.58377741125378
4930579H20RIK	-3.58220337715109
GM26893	-3.58035469375435
SLC5A2	-3.5801737324825
TMEM147OS	-3.57950184785548
GM8366	-3.57720228779659
GM16434	-3.57687038603525
LGI4	-3.57550812998854
STAB2	-3.57350977283517
GM8122	-3.56826195045541
GPX7	-3.56529036038603
GM28800	-3.56349664922062
ADGRB2	-3.56167732505677
ANO7	-3.55960288724722
B130024G19RIK	-3.55587158049778
TMEM252	-3.55510920200822
GM26531	-3.55309422235744
SLC23A4	-3.55262081371301
FABP4	-3.54437939366943
4921522P10RIK	-3.54377418538947
2310002L09RIK	-3.54195078860112
CALHM1	-3.54191392118025
GM43526	-3.5405747340445
TMEM30B	-3.54015848781206
FPR1	-3.54002854506571
NAT8F6	-3.53989352381833
VMN1R44	-3.53358553601585
RENBP	-3.53240577450726
GM9320	-3.53213375666431
CYP2J12	-3.52933347762525
GM17473	-3.52920745835552
4930505N22RIK	-3.52831708626812
PLSCR2	-3.52721313549703
PCYT1B	-3.52686845770516
XLR	-3.52272136782733
OLFR1475	-3.51998353711472
GM14120	-3.51975058548498
GM26519	-3.5190282620811
OLFR963	-3.51899288567211
GM11707	-3.51820780323351
CYP2A5	-3.51772237638858
GM4073	-3.515659741774
DMKN	-3.51534057308654
GM9885	-3.51400050596455
AADACL2FM1	-3.51039684746877
GM16344	-3.50902199579619
TAS2R119	-3.50819308810334
RPS3A2	-3.50701695661688
OXCT2B	-3.50591536195235
HMGN3	-3.50489727061722
GM11853	-3.50406385037227
CYP2D34	-3.50126932418167
PAICS	-3.50073258973855
CDH26	-3.4997729457846
GM11978	-3.49962678444566
GM26834	-3.49866266427791
PCDHB9	-3.49798152394642
GM11282	-3.49688989663073
1700001L19RIK	-3.49614658059504
RACGAP1	-3.49555104349015
GM18327	-3.49402594119021
OLFM2	-3.49108177787622
GM7134	-3.49034085619968
SPHKAP	-3.48484291821458
A930012L18RIK	-3.48413087799844
KLHL38	-3.48244359427172
PRODH2	-3.48185283922439
VMN2R83	-3.47905177615459
BCAS1	-3.47895645705588
SPAG6L	-3.47669178866895
B230377A18RIK	-3.47515145051077
OLFR147	-3.47508532880978
SPAAR	-3.47414407738321
TTC9	-3.47405010251865
RAMP2	-3.47358416913757
GM5839	-3.47274118022688
IGLC1	-3.46588611651368
OLFR1564	-3.46150935338385
2200002D01RIK	-3.4612885360896
IRX1	-3.45961950954008
GM15519	-3.45727018960234
GPR39	-3.45506929285808
GM42632	-3.4550406686815
ZC2HC1A	-3.45445172287518
FAM107A	-3.45341790838902
CES1G	-3.45147720590367
4933408N05RIK	-3.44917245540684
SLCO6D1	-3.44631790465936
TM4SF19	-3.44610609283679
GM12888	-3.44397619340771
GM21940	-3.44318257211438
2310015K22RIK	-3.44116919729105
GABRA6	-3.44094974591096
GM15286	-3.44021083146138
GM8919	-3.44009823515361
GM8941	-3.43761848090934
BARX2	-3.43673488873798
H2-Q2	-3.4361793466222
GM12125	-3.43407631694716
SYT10	-3.43216031467674
GNASAS1	-3.43196325603136
PIRA2-PS2	-3.43008214085205
GM14165	-3.42682191763332
GM3187	-3.4263788388206
SYNGR1	-3.42520641103156
OLFR898	-3.4220772256717
CYP2B19	-3.42123036850616
GM26657	-3.4205266749276
GM11841	-3.42022185275305
RNASE6	-3.41718140971261
OLFR403	-3.41698067371689
PLPP1	-3.41441261157282
AADAC	-3.41402369895191
4930417H01RIK	-3.41262204239225
CYP2AB1	-3.4120236759742
SLURP1	-3.41158892156191
GM10459	-3.4113951108512
OLFR199	-3.41115753429206
RTL3	-3.41092593910766
APOBEC2	-3.40990746702545
APIP	-3.40838856173722
4930519L02RIK	-3.40704938048866
GM7132	-3.40602113321827
GM43326	-3.40369993190016
TMEM225	-3.40284675556374
ECHDC2	-3.40108118743435
SHCBP1	-3.40045278724054
CLDN9	-3.39814060815222
ECT2L	-3.39723482185246
KCNK4	-3.3967533693316
IRAK3	-3.39605763625577
1500015A07RIK	-3.39574626915257
GM2163	-3.39406687084441
CIBAR2	-3.3874675625129
BACH2OS	-3.3859921136065
TMEM217	-3.3859262696383
GM9142	-3.38205530266069
VMN1R48	-3.3819325148071
CD70	-3.37828724578006
RUSC2	-3.37727611188775
GM16485	-3.37381087649217
DLG4	-3.37305119404497
GM42873	-3.36856345602481
MTNR1A	-3.36781421492329
FCER1G	-3.36655193398459
CMA1	-3.3664369277926
CRYBG3	-3.36426649973329
GM38132	-3.36413087097337
1700008K24RIK	-3.36326161802005
GM15765	-3.36158423274037
GM11321	-3.35917597221068
VMN2R112	-3.35597234785486
GM29364	-3.35542022317226
DDX43	-3.35305585386618
OLFR555	-3.3525700125369
IRS4	-3.35242437137506
HAND2	-3.35022934899487
CES2A	-3.34931013950986
GM43231	-3.34713828075079
PRSS8	-3.3447995313774
GM14035	-3.34437316476156
RARRES1	-3.34313181074804
PAUPAR	-3.34209928863579
GM11110	-3.33913034710273
PROB1	-3.33912221530161
CRHR2	-3.33797817293622
N4BP2OS	-3.33774257772076
MMP12	-3.33648264205006
MS4A7	-3.33628678332185
VMN2R-PS33	-3.33416657729784
OLFR1458	-3.33128140277795
OLFR486	-3.33043390972969
GM42917	-3.32941820963211
OLFR527	-3.32924869023042
RXFP4	-3.3271259945303
DNPH1	-3.3241480688863
GM31831	-3.32300079675885
SYN1	-3.32146819035975
GM38382	-3.32019121359418
PDGFA	-3.3179842759554
RPS15A-PS2	-3.31505841791308
FAM170B	-3.31448196299787
0610009L18RIK	-3.31340275232118
FMO5	-3.31217380271077
GM26749	-3.30980534078367
IGHG1	-3.30923460329706
GM3809	-3.30919631300561
GM5442	-3.30898348081794
GRHL3	-3.3072259782852
GPR152	-3.30610594594246
TLR11	-3.3047165514869
EPHX4	-3.30421254156624
GM16555	-3.30367238327137
AIPL1	-3.30095382496084
P3H1	-3.299038887285
GM37094	-3.2950145741451
ZFP623	-3.29473730940332
VMN2R17	-3.29382798910097
GM29543	-3.29382252737293
GM3695	-3.2931619512045
GM28431	-3.29166484509699
GM5798	-3.29119008822249
PCDHGB7	-3.29036935926764
KIF14	-3.28917007283263
GM37587	-3.28435002925193
GM37060	-3.28318381791191
MBOAT2	-3.2831515350296
ADAM20	-3.28237344203192
VMN1R128	-3.27926746052933
SOX18	-3.2776941342606
MRGPRB1	-3.27756712621938
GM14302	-3.2767661983445
GM14325	-3.27667349714581
GM17833	-3.27484536430671
GM21868	-3.27399795308852
9330179D12RIK	-3.27127898645756
GM15520	-3.26963545952167
PSG22	-3.26891369685872
GM43615	-3.26851221683381
PLXND1	-3.26638492783659
PEG10	-3.26511528853349
GM12187	-3.26507841629881
NPFFR2	-3.26455425665484
OLFR329	-3.26426803791968
GM3127	-3.26347429536522
KLF8	-3.26307096211573
ZFP998	-3.26293337120207
RRP36	-3.26173528062744
THEM7	-3.25991833124123
GM6101	-3.25914304655045
GM7108	-3.25885878912637
OBOX6	-3.25629359817903
GM27047	-3.25572651178898
VMN2R85	-3.25525841666713
OLFR60	-3.25514114943214
GM6460	-3.25300264773593
MCPT4	-3.25244574012113
OAZ2	-3.25085409491365
D930015M05RIK	-3.24729044684203
GM8857	-3.24565150393242
VMN2R13	-3.24555920861058
4933424M12RIK	-3.2447335928175
NPFF	-3.24388854993562
OLFR1308	-3.24309633839747
GM7648	-3.24269730272002
KCNG3	-3.24141306564602
IFI44L	-3.23956626257734
VMN1R7	-3.2387133969116
NBL1	-3.23857514682504
GKAP1	-3.23770395415391
GM6819	-3.23617979137309
GM10668	-3.23585644456199
GM10471	-3.23516686681129
KLK13	-3.23467872775313
FLNC	-3.23390075856332
GPR50	-3.23388686708237
GM14951	-3.23371369428989
GM12003	-3.23119849449091
BPIFB5	-3.22882444536352
GM28731	-3.22776149536067
NGB	-3.22459152375136
TRIM43C	-3.22432055815888
VMN2R-PS134	-3.22305699734067
OLFR1471	-3.22304530831752
PPARA	-3.22245001739648
GM20528	-3.22228366467216
GABBR2	-3.21803767587726
ZFP353-PS	-3.21719280384565
CCL3	-3.21635793810625
GM3170	-3.2127066405099
STAB1	-3.21223452778305
GM28961	-3.21083797222029
WNT7A	-3.21070460557793
SPARCL1	-3.20932436056952
GM15270	-3.2077599842031
MCTS2	-3.20657474507544
VSNL1	-3.20538053009974
LPAR1	-3.20530606175125
GM37240	-3.20302219536663
HOXC9	-3.20258343956293
HDAC1-PS	-3.20253920131664
TMEM74BOS	-3.20129895054959
LILRA5	-3.20031945994252
LRRC66	-3.19986500944249
OLFR1271	-3.19911404613633
AI182371	-3.19649518459313
GM13872	-3.19396506681204
GM8428	-3.19379624143339
TEX16	-3.19359720002592
SLC16A14	-3.19296471369114
GM19583	-3.19116222050243
VMN2R-PS158	-3.19072267466826
GM42696	-3.18935114072295
CLCA3A2	-3.18919464153629
GM43081	-3.18698060747793
CD33	-3.18646857502712
KCNK12	-3.18469754327085
LAMB2	-3.18428999990453
GM15882	-3.18376785311859
GM4398	-3.18031440217574
NOL4	-3.18002366078336
TTC39A	-3.17933933388847
F11	-3.17919155332563
ADGRD2-PS	-3.17854258608398
GM3669	-3.17813783817964
TTC23L	-3.17702635913286
GM28268	-3.17598479677891
GRIP1	-3.17484096150048
4833413G10RIK	-3.17389821199143
PCDHA3	-3.17384138602781
ZSWIM9	-3.17348506818733
OAS1G	-3.17282305138582
GM527	-3.17275527570412
4931406C07RIK	-3.17170553397124
GM3642	-3.17163522619639
HOXA3	-3.16789299315927
ABCC9	-3.16752609561978
RBM20	-3.1642660958341
FOXH1	-3.16100058279734
ADRA1D	-3.16004584179076
IL33	-3.16003317813026
GM19345	-3.15965589968523
GM28824	-3.1590820227453
4930591A17RIK	-3.15798986083827
USP27X	-3.15597917397611
VMN2R94	-3.15563716942755
GM42868	-3.15392945839405
BC025920	-3.15320607534868
D5ERTD579E	-3.15015927933344
ASIC3	-3.14967546742929
SLC51A	-3.14961518984635
PPP1R3G	-3.14916429778875
GM17777	-3.14884211416388
PROM2	-3.14834932300648
OLFR602-PS1	-3.1477890140077
GM43229	-3.14694308067558
GM8237	-3.14682791545015
PADI4	-3.14655302718495
CPA5	-3.14588191258539
CRAT	-3.14512106821029
2300002M23RIK	-3.14433255381211
COLQ	-3.14303244041754
ZCCHC14	-3.1422232719811
GM5583	-3.14159367604409
LEXIS1	-3.1399550920381
GM3252	-3.13929335193419
GM13919	-3.13812444522671
OSCP1	-3.13757687254622
RHOX4C	-3.1363356203393
GM13749	-3.13626943244282
GM8473	-3.13594708932168
GM13226	-3.13593901163792
OLFR1164	-3.13584739904221
GM18957	-3.13529334435716
OLFR585	-3.13510739853675
GM13547	-3.13443117763327
GRIA1	-3.13390860370053
4933438B17RIK	-3.13325038804975
RSPO4OS	-3.13280898643524
SORBS1	-3.13101199917749
GM32072	-3.13002198628838
GM8337	-3.12959908673267
OLFR1341	-3.12913075372012
EIF4E1B	-3.1288613879243
THEMIS3	-3.12884857153057
WNT8B	-3.12855751118977
GM12009	-3.12768461856591
EPHA10	-3.12673205117211
PPP1R17	-3.12655054958727
GM28624	-3.12368778087108
GM7741	-3.12237287992855
FKBPL	-3.12075781366975
PCSK2OS1	-3.12018996543777
CD59B	-3.11960165645165
MAGEB16	-3.11858046803963
GM6170	-3.11834441824858
4930568G15RIK	-3.11743486769508
GM28196	-3.11652717381056
GM13452	-3.11551729831852
PLATR21	-3.11440360870509
GM9403	-3.11230381115213
GM14243	-3.11119316618126
GM8765	-3.11099500687776
VMN2R-PS129	-3.10952379674491
GM28721	-3.10858534446867
ARHGAP36	-3.10737540611571
SLITRK1	-3.10724758528212
GM29521	-3.1068476685447
GM5279	-3.10530871982475
MZB1	-3.10347010993922
UCN2	-3.10174527897728
GM28352	-3.09925466364803
OLFR27	-3.09891622898026
CCDC80	-3.0981002916286
GM37180	-3.09555587308318
CLCA3B	-3.0953176681938
D630044L22RIK	-3.09403886373801
4833413E03RIK	-3.09156421368442
GM43321	-3.09023214932617
APOD	-3.08954120134683
TERB1	-3.08842663198009
METTL21C	-3.08780456605539
9230114K14RIK	-3.0869525045797
GM9428	-3.08686172336414
MSC	-3.0858035680373
UBE2D2B	-3.08547292672878
C230038L03RIK	-3.08347901058507
VMN2R15	-3.08272926062217
TRAV14D-3-DV8	-3.07965278806645
ACSBG3	-3.0780361930946
GM43258	-3.07695782561901
MUC3A	-3.07663228622468
ACTC1	-3.07649448988394
ERCC2	-3.07626616524901
SLC25A47	-3.07588536156845
ZFP286OS	-3.07571150458804
XIST	-3.07562235609011
CFI	-3.0754639962956
GM15040	-3.07476744848693
WNT5B	-3.07439788717774
ATP2B2	-3.07367724724703
EMILIN3	-3.07310979829155
ACTG2	-3.07174246301669
MAPK4	-3.06976831143207
GM11413	-3.06910851847139
PATL2	-3.06874798216737
ETNK2	-3.06801599163664
GM2966	-3.06646386864019
A930016O22RIK	-3.06518686591685
PRRX2	-3.06396559469239
GM37073	-3.0619377215971
MAGI3	-3.06187975816241
VMN1R129	-3.06140857115301
BTNL4	-3.06097876237364
GM12095	-3.06035203773331
SNX31	-3.05919753900705
TMEM72	-3.05802431582736
OLFR1504	-3.05772528126057
VMN2R-PS10	-3.05728137096549
3830432H09RIK	-3.05544689581309
GM5734	-3.05462225671578
NRK	-3.05168907077225
6030400A10RIK	-3.051595621763
1810010H24RIK	-3.05134258099314
HSD3B5	-3.05112446658981
CD320	-3.0500664467493
GM43152	-3.04965257601544
1700006J14RIK	-3.049555092193
CFHR1	-3.04848088561808
CHRND	-3.04731712718747
PCDH9	-3.04596113740045
LPIN3	-3.04552562819982
SULT2A8	-3.0453634451773
OLFR18	-3.04533633081265
TMEM54	-3.04508247830364
SLC10A4-PS	-3.04502764074203
OLFR145	-3.04372709389615
GM29525	-3.04305375957807
GM16204	-3.04305042127377
GM38318	-3.04231773863135
1700009J07RIK	-3.03791070024814
GOLT1A	-3.03668667301818
OLFR1303	-3.03624119868718
CCL24	-3.03561874741337
ALPPL2	-3.03522374800268
MIR124A-1HG	-3.03344156385183
GM21304	-3.03295690293263
GM26807	-3.02996432191368
CTTN	-3.02986681586649
GPR119	-3.02982593007174
MKRN3	-3.02950065495144
PMP22	-3.02944485590186
SBSN	-3.02918118107233
GPRC5D	-3.02793421313123
GM37311	-3.0275315666538
GM28809	-3.02684496132224
GM7831	-3.02638415718267
GM28231	-3.02632758556665
MPO	-3.02596074067342
VMN2R57	-3.02590033574253
GM37731	-3.02568773815031
GM2044	-3.02398629728256
GM13332	-3.02336603688336
PPBP	-3.02314141891273
4930517J16RIK	-3.02290611556855
IGFBP6	-3.02263119783674
SLC4A11	-3.02247678653509
OLFR1401-PS1	-3.02186042390575
EFCAB8	-3.02174499376484
PIRA12	-3.0215725236465
HTRA1	-3.02139947648444
ARMCX1	-3.02020681161358
GM11991	-3.01983575379268
SLC4A1	-3.01972688324323
4931431C16RIK	-3.01941965560919
TMEM179	-3.01798673656218
GM13233	-3.0167984248565
SLC16A7	-3.01531551220061
GM26781	-3.01436239414512
VMN1R241	-3.01315076695317
GM5111	-3.01136964890678
GM8579	-3.01070549844756
TMEM267	-3.00999513196351
GM26592	-3.00922959489935
GM16867	-3.00543049271849
POLR2D	-3.00500378061151
GM10912	-3.00222696117526
CPZ	-3.00071559213671
SHROOM4	-3.00057967659595
ATP2A1	-2.99814736991418
BAAT	-2.99785636737335
GM27036	-2.99692747860951
ADAM18	-2.99549878142511
1700095J03RIK	-2.99503880031228
GPR162	-2.99394339588044
OLFR994	-2.99373370164835
IL21	-2.99311231873819
LRRC36	-2.99279470377805
GM15251	-2.99228420250962
PRDM8	-2.99189790372273
FEZF1	-2.99078372962206
GM42544	-2.99052286535352
GM20518	-2.98986696641116
KCNQ1	-2.98811113438632
GM5356	-2.98711167435526
ADAMDEC1	-2.98680361335169
VMN2R-PS47	-2.98669342470414
ALDH3B1	-2.98631268460892
GM11855	-2.98547102780197
OLFR552	-2.98484292937643
GM9913	-2.98442298793372
DNAH10	-2.98355451495037
NKX3-1	-2.98247327034909
OLFR78	-2.98098155218635
GM28265	-2.97966115571936
GM13204	-2.97761596476519
OLFR922	-2.97714946052905
ZFP804B	-2.97712716096892
GM5128	-2.97709584506076
GM38309	-2.97708301698259
FAM243	-2.97661275742633
MRGPRG	-2.97413923656881
1700123M08RIK	-2.97243898173639
ADAM3	-2.97192030634935
SMIM5	-2.96998469403393
D330050G23RIK	-2.96951506458835
OLFR1111	-2.96855377482777
DDX31	-2.96752713164341
GM37649	-2.96749581831308
STOML3	-2.96545292602491
GM9903	-2.96453633943124
VEPH1	-2.96399195949201
GM43720	-2.96377926460741
SCGN	-2.9628272024505
GM37058	-2.96194452343044
PAMR1	-2.96163082590295
GM21977	-2.96106516974808
AI429214	-2.96095102149488
BC053393	-2.9605906625417
GM26560	-2.96014784251849
CYP2D9	-2.96012007113092
FAM187B	-2.959920159982
SAMD12	-2.95916123167991
TMEFF1	-2.95804999871971
GM8401	-2.95804600588772
UPK3A	-2.95771205199828
VWA7	-2.95760966432391
MUC2	-2.95746981966534
KATNAL2	-2.95685044951666
UPP1	-2.95509285402329
OLFR1259	-2.9548023609336
GM15697	-2.95402594524519
GM20755	-2.95260958100343
GM38102	-2.94758660581594
SLC8A1	-2.94709888024244
SNCAIP	-2.94587977374374
GM10300	-2.94452815543148
PIGV	-2.94447325762007
GM12296	-2.9443932532948
ZFP235	-2.94241667127224
SPRR3	-2.94200141045323
GM29125	-2.94173144499228
GM6695	-2.94157678826121
H1F8	-2.94127903400605
OTOF	-2.94125795830333
GM37613	-2.93977518306187
VMN2R41	-2.93948558101071
VMN2R46	-2.9378748788844
GM20712	-2.93668097957842
CTTNBP2NL	-2.93597443438457
CPB1	-2.93556443656151
DDR2	-2.93445175291438
PPFIA2	-2.93375766716672
GM7693	-2.93330601937027
SCGB1A1	-2.93277998008976
SEMA3A	-2.93275835524306
C920021L13RIK	-2.93181542011708
GM14150	-2.93138093882515
GM12728	-2.93119851516887
TTPA	-2.93117404579648
LRIT2	-2.9303268075665
SERPINA1B	-2.9296242972886
PCSK1	-2.92936638996619
RTL9	-2.92892245273756
CFHR2	-2.9267562628628
HAPLN3	-2.92639394675119
RAB25	-2.92622229199137
TMCO6	-2.92611820870777
GM15947	-2.92606321977181
GM29430	-2.92395707420655
GM9314	-2.92203800606359
SCN4A	-2.92180542314844
FGD5	-2.92153964263151
TNNI3K	-2.91997471304304
GM4557	-2.91962578173159
GM16270	-2.91933937118757
GM7734	-2.9185004018961
2700068H02RIK	-2.91841244932991
GM17826	-2.91837736172786
GM43012	-2.91831216892787
GM27194	-2.91751748145751
ADAMTS13	-2.9173392514012
GM29114	-2.91733569033381
GM12027	-2.91726075792186
OLFR1269	-2.9171817678116
KRT4	-2.91698014937909
GM16142	-2.91379366912411
GM15987	-2.91352320287174
CNGA4	-2.91267139149293
MISP	-2.91185621389044
CCDC102A	-2.91174214839169
1700108F19RIK	-2.91005534485871
INAVA	-2.90922677272254
TBC1D19	-2.90848175136116
6430590A07RIK	-2.90823065892065
1700067K01RIK	-2.90744348942332
GM36999	-2.90433823078517
OLFR1026	-2.90418582765576
GM37178	-2.90405154774213
TMEM161A	-2.9032689278704
SLC35D3	-2.90284781958055
CRISPLD1	-2.90278456826313
2810471M01RIK	-2.90274626444645
GM42484	-2.90180375408875
GMNC	-2.90169656759514
1700012J22RIK	-2.90127064923145
CAPN3	-2.90070885827647
GM42514	-2.89884489382199
LRRC3B	-2.89724155281901
DLEC1	-2.89670403704473
SNHG18	-2.89655533659564
VMN2R56	-2.89651125349171
SLC16A12	-2.89578252332231
BC048671	-2.8939476193898
1600012P17RIK	-2.89361884375654
TRIM40	-2.89349013304426
SSTR3	-2.89262158805026
LIX1L	-2.89256742509071
GM10097	-2.89245510225445
GM15342	-2.89203277723759
GM4211	-2.89166871770063
LCN5	-2.89025163268618
CCNO	-2.89010029959767
GM5441	-2.88976189137539
CRACR2B	-2.88772035078185
GM38167	-2.88514161797465
HDAC9	-2.88369263773747
MMP23	-2.88305426900077
4933427I22RIK	-2.88270469916347
DLG3	-2.88130271770441
SEC31B	-2.8810773929972
ENPP3	-2.8804879456432
EPGN	-2.88006208294002
OAT-RS1	-2.87995888048249
GM42607	-2.87930746900012
TNNT2	-2.87914444033948
FOXS1	-2.8779739899161
GM12288	-2.87790379524846
P2RY6	-2.87684115043716
BMF	-2.87675457712955
VEGFC	-2.87563977004946
ENKD1	-2.87510006150557
NAIP5	-2.87386957853108
GM5150	-2.87334906056639
PAX2	-2.87310120016383
VMN2R72	-2.87173206983847
CXCL3	-2.87153192863248
RASD2	-2.87116043648551
NLRP5-PS	-2.87058570025603
HAT1	-2.87011864046346
GM43000	-2.86968091020977
GM8082	-2.86904460649947
TEFM	-2.86833887666976
PCDHA9	-2.86787290532028
GAPDH-PS14	-2.86553946219781
PTGDR	-2.86344884462211
MC3R	-2.86244376263072
OLFR1499	-2.86236683768617
FA2H	-2.86181294516686
PCDHAC1	-2.86089862245886
GM11400	-2.86038938048699
INSM2	-2.86005976496536
GM9244	-2.8600228289911
OLFR620	-2.85868609096094
GM5431	-2.8584489711422
HFE	-2.85702093856532
MAP3K10	-2.85629769684366
NHLH1	-2.85572326580397
GM17076	-2.85548026779701
C2CD4D	-2.85348520881851
GM29106	-2.85110692709651
ASCL2	-2.85065110772226
GM28955	-2.84961484044534
DLL4	-2.84903902790943
PHF20-PS	-2.84895168001824
GM37496	-2.8480972404481
CEP295NL	-2.84765489060511
ACTBL2	-2.84729670377877
HHIPL2	-2.84714822446503
TMEM150B	-2.84683942099757
4933439K11RIK	-2.84665636125829
GM42552	-2.8455690124307
SLC5A12	-2.84308205059054
GM3629	-2.84252805277653
ERLIN1	-2.84176698517121
TPCN2	-2.8415931741991
XKR6	-2.84147808984177
D130040H23RIK	-2.84036087334472
BAG2	-2.84011226277542
CNTN6	-2.83985464085285
OLFR90	-2.83934857676629
OLFR618	-2.83866536458737
SOX14	-2.8384811474406
PSG28	-2.83835442365334
GM43373	-2.83772678246636
NKX1-2	-2.83741119177997
VMN2R8	-2.83631670417495
VMN2R49	-2.83442763024649
SYNE4	-2.83421833296935
GM8303	-2.83410882419817
GM37012	-2.8316621263293
TBPL2	-2.83118500530668
UPK1B	-2.83040896053737
GM4473	-2.83031511082873
AF067063	-2.82964499634382
GM43075	-2.82903242803626
KCNE3	-2.8286691132133
KRT8	-2.82796210091279
4930461C15RIK	-2.82698827380259
GM42488	-2.82686714252091
GM14508	-2.82677658914182
FOXB2	-2.82556505682126
SEPTIN4	-2.8251222103843
D630014O11RIK	-2.82509772946892
CHST15	-2.82461827084328
TCAP	-2.82379311834132
GJB2	-2.82362789792044
2310069B03RIK	-2.82347928239542
HOXA6	-2.82333328587477
CD22	-2.82302754512881
GM19066	-2.82246125834287
DBH	-2.82049936716389
GJA10	-2.8199933294342
TST	-2.81972341065511
GM42479	-2.81948703746229
CEL	-2.81906325501874
CGRRF1	-2.81892478177662
GM5700	-2.81851109093292
NTN1	-2.8178372438544
AOC1	-2.81739677038208
GM8836	-2.81643471260672
CYBRD1	-2.81533973423689
GM3883	-2.81486412684616
STRADA	-2.81459144587028
GM17141	-2.81376329516856
ZFP987	-2.81307896591764
GM14002	-2.81277042621981
GM13144	-2.81127345583873
GM18451	-2.81073358729719
GM3372	-2.8104357130255
GAL3ST2B	-2.80975405608026
1700049E17RIK1	-2.80964727848122
GM17034	-2.809295146337
4930448E22RIK	-2.80888947619307
8030423F21RIK	-2.80836506406233
OBOX3-PS1	-2.80814068461704
OLFR1243	-2.80711593531284
OLFR1030	-2.80709058174821
CENPH	-2.80685942875477
CYP2C40	-2.80649684988526
TPRG	-2.80640203162488
GM5092	-2.80599923622193
VMN2R-PS123	-2.80580760483141
NPR2	-2.80525247614417
RTN4RL2	-2.80497461262358
NAT8F4	-2.80492404203133
UBXN10	-2.80347230657652
NRBP2	-2.80304915705331
D13ERTD608E	-2.80241012471545
PCDHB3	-2.80227259434522
GM13040	-2.8020587869716
NPHS1	-2.80195698271364
SECTM1B	-2.8009642749005
4930565N06RIK	-2.80073621553838
TATDN1	-2.80066766451039
UCHL1	-2.80019471283257
EEF1A2	-2.79957878894214
GM37521	-2.79777851511054
MAGEB3	-2.79771776946808
NGF	-2.79747113488014
GM8330	-2.79704741139881
2010010A06RIK	-2.79703315224463
GM32996	-2.79638978564648
TAS1R3	-2.79590398319981
GM13698	-2.79581225431722
GM25612	-2.79505270690251
GM15713	-2.79462450729543
GM3822	-2.79439175593242
MDGA1	-2.79351342873107
SRD5A1	-2.79278844303246
GM11284	-2.79272950139165
GM42981	-2.79267420821452
TEX44	-2.7920686678352
GM13483	-2.79197998040773
GM12124	-2.79197324679924
MRGPRB7-PS	-2.79009425350114
GM30074	-2.78926653722331
KIF26A	-2.7891157562203
TMEM45B	-2.78876021244448
SOX8	-2.78796972257579
TBX1	-2.7854934194008
GM13657	-2.78538529323369
OLFR796	-2.78441705084045
ZFP64	-2.78385167278191
KLRB1F	-2.78271987917833
FRY	-2.7823465260095
GM32693	-2.78051870478898
GM37015	-2.77873631168133
GLP2R	-2.7782345574762
KRTAP28-13	-2.77822345250461
MAL	-2.77771872765558
KCNA4	-2.77672908135167
GM15099	-2.77647964932231
GM7162	-2.77576262033573
TUBB4B-PS2	-2.77461268713818
NUCB2	-2.77456461003856
C4A	-2.77414694304803
1700022A21RIK	-2.7737867541285
GM4925	-2.77337538387723
SLC16A5	-2.77313820972953
TPM2	-2.77301990250675
GM36960	-2.77279112759889
OLFR1213	-2.77181917894185
BMP6	-2.77167782772977
ZP3R	-2.77163463514233
R3HCC1	-2.77147958827666
GM12017	-2.76952139005535
GM7919	-2.76774173690632
GM29245	-2.7675535535038
KRTAP5-4	-2.76751763033406
USP17LB	-2.76609266582254
GM13719	-2.76542105840189
4930429F24RIK	-2.76492789091761
OLFR146	-2.76469603608205
RNF25	-2.7634975254
FBXW21	-2.7629561545823
ART2B	-2.760688046709
FSHB	-2.76011347815191
PPP1R2-PS1	-2.75979106834883
ITIH5L-PS	-2.75911676970607
GJB4	-2.75898155368333
RHOD	-2.75716490343519
VMN2R29	-2.75685479825248
GM37051	-2.75410481531744
GM37087	-2.75379906187861
GM15941	-2.75332374793033
GM13110	-2.75125929850961
1700063D05RIK	-2.75084698909526
GM8878	-2.75077161512654
GM3182	-2.747385636596
KCNT2	-2.74704858178831
EFCAB1	-2.74670062337843
ANAPC7	-2.74625845121594
DNALI1	-2.74580626128275
GM29221	-2.74459369189466
TRPV4	-2.74415536079175
GM17535	-2.74411022276143
SLC6A20A	-2.74361186551661
ACSM1	-2.74317671904251
GM43382	-2.74298193025232
DRAXIN	-2.74278063525188
TMEM25	-2.74254502839604
PGK1-PS3	-2.74246389923645
GSDMCL1	-2.74238513671771
GM14340	-2.74211049496818
ZFP408	-2.7417103617444
4930438A08RIK	-2.74134789694309
GM13163	-2.74084676202846
CD36	-2.74079990678119
ZFP574	-2.74032204946431
GM8206	-2.74012535246182
GM26671	-2.74010802012846
MEX3A	-2.73951271967719
COL8A2	-2.73840086184933
LHX1	-2.7382552172111
KRT7	-2.73715323037158
PIR	-2.73527398110404
SFI1	-2.73309116231409
CYP2C70	-2.73293066550364
PNPLA5	-2.73225632720719
9530080O11RIK	-2.73203219064674
BTNL5-PS	-2.73183728563621
GM43006	-2.73091149914348
SERPINA7	-2.73061701881176
MSX2	-2.73056560199859
CLCN2	-2.73018824003724
GM42445	-2.72954267334567
GM20796	-2.72925703640577
CD300LB	-2.7290427071653
SH2D1B2	-2.72634368000895
GM43320	-2.72506647681727
LIPO1	-2.72478781837962
BMP8B	-2.7247128058788
MCHR1	-2.72402570820093
VMN2R117	-2.72375585837018
GM3289	-2.72311309900283
RGS20	-2.72304443675559
GM42934	-2.72303282096778
VMN2R125	-2.72283038408661
OLFR1062	-2.72230367073224
H60C	-2.72209592458439
GM21719	-2.72160807817156
SMLR1	-2.72159929484457
GM28597	-2.72103447804463
OLFR707	-2.7210129128133
OLFR419	-2.72087622323637
GM37509	-2.72072606850066
VWDE	-2.71778731944579
CEACAM11	-2.71655723861558
OLFR380	-2.71648577912912
GM28382	-2.71476563487356
DPP7	-2.71434747502186
YIF1B	-2.71427706708831
CASP7	-2.71208853269897
GM17798	-2.71169083659862
VMN2R101	-2.71137692539784
GM14164	-2.71088615915828
C1QTNF12	-2.71080677954054
A830009L08RIK	-2.71043507534069
4930524B17RIK	-2.71004445924548
CELA3B	-2.7099395317714
ACTRT2	-2.70976343210175
RPS2-PS11	-2.70961749676146
NPHS1OS	-2.70872809040341
FNDC3C1	-2.70864827851016
GCM1	-2.70826268334074
FER	-2.70670531399669
IGFBP2	-2.70643539918006
TEX47	-2.7062806908325
A530064N14RIK	-2.70470519533411
GM21115	-2.70410588834087
CHGA	-2.70406675867092
GM5117	-2.70353339478194
PCYOX1	-2.70171130021799
P2RX7	-2.70146824818276
4930588K23RIK	-2.70114969109946
GM13848	-2.70094508564699
KIF2B	-2.70058711645161
PCDHA5	-2.70042105868512
CAR7	-2.70036663778719
GM43532	-2.70023346932069
TCSTV1	-2.69950698548396
GM42553	-2.69825518267309
GM15964	-2.69820031698666
GM15850	-2.69811250260387
EIF4A3L1	-2.69807156208807
FBXW16	-2.69776737207301
5830462I19RIK	-2.6976871991451
B3GNT3	-2.69720584256109
GPR37	-2.69719944330176
BOLL	-2.69665214467645
VSX1	-2.69641767335101
OLFR1329	-2.69496131228379
CAPZA1-PS1	-2.69450683599643
SPDYE4A	-2.69433113691257
GM30735	-2.69397394292888
2410004I01RIK	-2.69349364843228
B230110C06RIK	-2.69304525869963
IL17RC	-2.69263300553106
PYCR1	-2.6925581046247
GM42847	-2.69212309153282
GM10417	-2.69138246132766
GM21560	-2.69136063478846
UPK3B	-2.69108381630258
MYO7B	-2.69089894985898
SLC9B2	-2.69015768272088
GM37446	-2.68986623372758
PABPC4L	-2.68983897506081
IFI205	-2.68960140305687
GM21013	-2.68900134438942
HHAT	-2.68729981650857
GM10256	-2.68662153489198
S100A3	-2.68655435257697
VMN2R43	-2.6861135881806
OLFR794	-2.68595659680731
TAFA3	-2.68533418832653
KCTD6	-2.68506108019652
GM16701	-2.68504088016304
E130018N17RIK	-2.68456254726209
VMN2R92	-2.68450699057231
OGN	-2.68420222151612
SLC5A4B	-2.68397041891212
4933431K14RIK	-2.68312237893758
IRX4	-2.68301571768745
A430027H14RIK	-2.68242041262345
MT1	-2.68210192757215
SPOCD1	-2.68149757747464
GM12093	-2.68054007485445
LRG1	-2.67955334506749
TDRD9	-2.67940865656315
DRD2	-2.67867989122896
GM37415	-2.67705047888694
OLFR1377	-2.67610332484661
NKX2-4	-2.6750196173848
DYNLT2A2	-2.67424291328036
GM9817	-2.67385496180309
ART4	-2.67328183116577
GM8968	-2.67307843005104
CHST4	-2.67222649881049
PCARE	-2.67130313989075
GM5846	-2.67040711450623
PRAMEL26	-2.66939428264314
MYLK3	-2.66899171063467
GM38058	-2.66875836370712
SEMA3D	-2.66860157833044
A930017M01RIK	-2.66760684050404
2810025M15RIK	-2.66719276292069
A930038B10RIK	-2.66681537298991
GM10720	-2.66680533744121
ZFP358	-2.66673124725062
GM15903	-2.66663358111238
OLFR763	-2.66642985373569
CCN1	-2.66633103803172
GM42596	-2.66603588827565
GM4855	-2.66449013179843
CCNE2	-2.66448663158655
GM18199	-2.66406855164947
MICALL2	-2.66379215504641
GM10718	-2.66292169703798
GM26647	-2.66208488306996
GM28551	-2.66201409970632
CD72	-2.66170136027458
MYOZ3	-2.66103326679204
ST6GALNAC1	-2.66057288513954
AREG	-2.6605138521682
B430319G15RIK	-2.66048691896217
SSC4D	-2.65968196547391
GM37725	-2.65899441156144
2700069I18RIK	-2.65893607764489
ANGPT4	-2.6588268696491
GM37697	-2.6587458467463
OLFR11	-2.6586771988174
SIX5	-2.658178123994
GM3373	-2.65798409936843
KCNIP2	-2.65671580508923
GM16513	-2.65670921108228
ADH7	-2.65663730905048
ZFP185	-2.65658201288481
H3F3AOS	-2.6565071512795
GM6767	-2.65628388266531
OLFR315	-2.65569951457898
CHRM1	-2.65552569658402
VWCE	-2.65533873230372
GM3765	-2.65469040457257
DCDC5	-2.65466411848492
ARHGAP40	-2.65429459956635
ZBED4-PS2	-2.65406295685044
PDILT	-2.65378214401336
GM15688	-2.6532334147569
LYL1	-2.65285032204521
TMEM116	-2.65234275255589
OLFR513	-2.65179189938697
CCL22	-2.65162230723778
OLFR354	-2.65085968689223
OLFR134	-2.6487178460003
GM9121	-2.64818142861281
GM4207	-2.64676566074028
OLFR94	-2.64600634519014
DUSP15	-2.64595187862597
4933407L21RIK	-2.64542321838845
GM12791	-2.64485269299986
PNMA1	-2.64475292325236
4930480C01RIK	-2.64467435220573
OLFR474	-2.64413706645517
GM9246	-2.64412925238464
IMPG2	-2.64162026971554
GM12530	-2.64142280134811
ETNPPL	-2.64102892827525
SLC22A1	-2.63951704196702
IFNA2	-2.63926058207038
FAM181B	-2.63921502313693
GM6756	-2.6389019322895
RASSF6	-2.6377096145176
OBOX4-PS30	-2.63749751782281
GM43047	-2.63697514778743
DCDC2C	-2.63658279252867
VMN1R-PS97	-2.63615497887394
GM32051	-2.63535258279067
MEPE	-2.63512761513941
GM52993	-2.63500649092046
TMEM169	-2.6349279669029
LST1	-2.6346328675264
TMEM229A	-2.63353408341327
PRAMEL23	-2.6335051308937
GM5912	-2.63307317916654
CYP2D40	-2.63287435462328
HTR1B	-2.63286137629458
CST6	-2.63215394530043
GUCY2C	-2.63145376332035
IGHG2B	-2.63140542189847
RIN1	-2.63108065227906
ONECUT1	-2.63084980307049
SPEM2	-2.62995229563693
LMNTD2	-2.62992890982499
GM43595	-2.62942500925523
CPA1	-2.62919591050349
GM12378	-2.62825928436833
CCDC121	-2.62816795312069
CLEC1A	-2.6274520502476
GM43273	-2.62704789095435
RNF183	-2.62580908861282
OLFR456	-2.62560281420636
HKDC1	-2.62541257265315
MMP10	-2.62506280312354
OLFR1384	-2.62327226625137
OLFR613	-2.62293683189488
GM9873	-2.62270929258399
GM38413	-2.62251493335713
ISLR2	-2.622179815258
GM42996	-2.6216183439319
GM14245	-2.62105546627976
RAB44	-2.62082165681117
ITPRID1	-2.62064268530028
SLCO1A5	-2.62060886346469
1700007F19RIK	-2.62042943442151
KIF6	-2.62028638705026
NEXMIF	-2.61988148890382
ADAM26B	-2.61956506906295
GM3693	-2.61820312265285
2410017I17RIK	-2.61805535433346
POLH	-2.61794449056943
ERICH5	-2.61788936790704
ORC1	-2.61786515344121
UGT8A	-2.61732931873365
GM13426	-2.61695381817915
SFRP1	-2.61615467467265
2900069G24RIK	-2.61596466668435
IGSF1	-2.61582387659736
OCA2	-2.61579668714885
LONRF1	-2.61578952251872
MKKS	-2.61577461605711
ZFP346	-2.61523165192953
4930524O08RIK	-2.61407869917767
ZFP474	-2.61366444835906
GM37336	-2.61321415097613
RTN1	-2.61317636915193
GM26875	-2.6129134529688
UGT3A1	-2.6125439714816
ACKR3	-2.61197639146945
SRRM4	-2.61197303557739
GM38342	-2.61117064785758
BICD1	-2.61109844327865
VMN2R106	-2.61107046116781
CAVIN1	-2.6103329651559
NR2F6	-2.60972804594483
GM35715	-2.60913000874799
CES1C	-2.60873238642532
A630072L19RIK	-2.60838984328825
ATAD3AOS	-2.60722743424639
BTNL2	-2.60720317328364
VMN2R54	-2.60565702148915
2900089D17RIK	-2.6054455825563
GNB3	-2.60514144109262
RNF17	-2.604987067672
GM21182	-2.60485709915809
GM37567	-2.60336336063614
4933413J09RIK	-2.60308759502032
EPHA3	-2.60250333642713
GM7285	-2.60242024090572
RIMKLA	-2.6019439411271
GM3428	-2.60135697330793
GM43594	-2.601155074388
GM3830	-2.60072119967404
CPXM2	-2.6002395038065
GM13425	-2.60002906404929
CCR10	-2.59883857628401
OLFR165	-2.59825702355211
VGF	-2.59823137082512
8030451A03RIK	-2.5978526732474
GM12709	-2.59734489110853
MANNR	-2.59682078583277
MYHAS	-2.59662995743291
GM43388	-2.59604105984263
KCNK3	-2.5952087936515
OLFR384	-2.59446860785377
OLFR790	-2.59402481300472
IGHE	-2.59399230913614
GM13042	-2.59342002668726
ADAM6A	-2.59269030690803
GM18800	-2.59237461452347
GM11451	-2.59220374380523
GM10715	-2.59192855385387
SLC24A1	-2.59139772322736
THEMIS2	-2.59099982763297
CYP4F41-PS	-2.59078878044702
HR	-2.59027500106115
RNF224	-2.5901738385289
GM36388	-2.59006988636284
CLEC7A	-2.58995305498009
DMBX1	-2.58994470762074
A130023I24RIK	-2.58961280063671
OLFR1127-PS1	-2.58862009895353
H2BC12	-2.5881068447479
KEG1	-2.5877243232918
GM18416	-2.58742480211651
4930519A11RIK	-2.58689849812566
MREG	-2.58666511871896
FHL1	-2.58651117275417
NSG1	-2.58632837320105
AURKC	-2.58591261546936
GM26650	-2.58589860668022
LAMP3	-2.58526962125212
GM6455	-2.58517450117531
AVIL	-2.58486421527064
VMN2R-PS57	-2.58450964462256
GM10775	-2.58375070699021
GM6999	-2.58259229970435
TTC12	-2.58236463004796
GM15002	-2.58192506768177
GM28206	-2.58045729050699
FAM72A	-2.5803944944229
GM43637	-2.57978862982537
GM10851	-2.57939897418215
GM43221	-2.57905563428384
RASAL1	-2.57835666527138
HOXB3OS	-2.57804701974809
GM7456	-2.57780947133055
WIPF3	-2.57727105492012
GM38148	-2.57718018492524
VMN2R98	-2.57619669827154
RWDD2B	-2.57609579245077
PKIA	-2.57530289475248
PCDHGB5	-2.57418294282178
A530006G24RIK	-2.57411516232664
AEBP1	-2.57397684881976
MOBP	-2.57289250527348
NPY5R	-2.57167272224032
OLFR825	-2.57151584791214
GM16325	-2.57128631531544
VMN1R54	-2.57124031744975
TRNP1	-2.5700472961545
VMN1R175	-2.56961685028312
GM15593	-2.56910630284889
F830045P16RIK	-2.56899027810667
GM5893	-2.56881833389126
RNASE10	-2.56857118868118
RAB3B	-2.56826095088734
MYH13	-2.56816914887488
CFAP53	-2.56802278686546
IQCK	-2.56732957217394
RASSF10	-2.56658496095284
TMCC2	-2.5662071155504
GM43219	-2.56523197186776
VKORC1	-2.56507109532865
CLEC11A	-2.56394413400904
COG4	-2.56342304499591
KRT16	-2.56265502239533
VINAC1	-2.56185632945218
PCDHB10	-2.56134070147345
REM2	-2.56093735868466
MCOLN2	-2.56060751580633
WNT7B	-2.55991908180413
OLFR308	-2.55956213784285
WNT6	-2.55914484643949
TEK	-2.55913415266508
WIPI1	-2.55899372957439
GM5859	-2.55892232781039
AADACL3	-2.5587316443521
4732414G09RIK	-2.55861166139619
CRISP4	-2.55849932811537
CXCL10	-2.55835186400953
USP44	-2.55830386331731
GM15601	-2.55807459991378
GM29367	-2.55790289376997
GM37542	-2.55775541702842
GM37483	-2.557513750005
FBXL12OS	-2.55747508644857
SLC36A1OS	-2.55745395497848
B3GAT1	-2.55720530935739
MFSD4A	-2.55672651136359
GM12866	-2.55634972970982
CRP	-2.55541917131534
FGFR1	-2.55533616817386
FGFRL1	-2.55514837902963
GM18828	-2.55467135219272
KRT9	-2.55208322451249
GM15229	-2.55008856501714
XIRP2	-2.54970362086616
EPOR	-2.54931197815019
PLEKHG5	-2.54827899235582
DLX1	-2.54824975534376
PLATR30	-2.54794799500815
DMRTA1	-2.5478225686556
GM7516	-2.54648224769464
RIMBP3	-2.54638426551104
CDSN	-2.54636468459999
SEC14L3	-2.54625394854726
SPEER4A	-2.5461418226844
C130026L21RIK	-2.54586226406624
OLFR640	-2.54564888227163
GM16740	-2.54520833555906
PAKAP	-2.54517534579372
TNK2OS	-2.54503774395618
BPIFB4	-2.54478094211888
A3GALT2	-2.54474448113895
PKP1	-2.54420952668733
TSPAN1	-2.5441642919714
GM13730	-2.54404095181701
GM20089	-2.54360146285805
GM44573	-2.54347138157044
SRCIN1	-2.54307322776849
RLN1	-2.54279036644
VMN2R75	-2.54233879633015
A4GNT	-2.54160757632884
NECTIN1	-2.54148807994129
JPH2	-2.54082477760816
RTL4	-2.54063185951161
TGM7	-2.54007524553189
SNED1	-2.53966484870494
2410004P03RIK	-2.53912634388055
SRL	-2.53885960301669
CCSER1	-2.53882964410497
CCT8L1	-2.53822447185295
GM16459	-2.53811795092355
CLEC2E	-2.53698584631515
LACTBL1	-2.53585070603317
PCSK2OS2	-2.5358014723313
GM37926	-2.5357546459069
PCDHB1	-2.53568727809586
OLFR1282	-2.53547505026081
4932702P03RIK	-2.53500056271239
VMN1R33	-2.53437341101025
GM13423	-2.53381185893239
CXCL17	-2.53358995111076
VMN2R-PS21	-2.53329957153315
GM14121	-2.53320762766067
HEYL	-2.53216491760014
GM7697	-2.53185099910378
TMPRSS4	-2.53118117275275
GM43784	-2.53089639967377
TBC1D22BOS	-2.53075849906085
UROC1	-2.53007434964976
GM13081	-2.52821986391705
OLFR1048	-2.52763377739488
DACT2	-2.52748064924859
GM15287	-2.52680832113654
GM20752	-2.5267255905742
ART5	-2.52645946176138
DRC1	-2.52637213941494
UNCX	-2.52633880895528
SLC22A8	-2.52588446402297
GM8513	-2.5254547210336
GM3326	-2.52542006498385
GM20906	-2.52517869374528
CYSLTR2	-2.52435991071334
GM6159	-2.5237461924732
GM9824	-2.52348745422636
AF067061	-2.52329346700805
ODF3	-2.52324091623532
GM5303	-2.52289666452067
SLC9A2	-2.52230813578461
AIFM3	-2.52197655488764
GM43399	-2.52186935892716
UBD	-2.52144273723211
GLRA1	-2.52078754456483
1700008O03RIK	-2.52064931804267
GM6655	-2.52046853884381
ZFP105	-2.51984180395021
FAM171A2	-2.51974380804437
CLDN11	-2.51957731617219
GM14705	-2.51937670858218
TREH	-2.51927897962744
4921534H16RIK	-2.51916876644213
GM14137	-2.51900328790662
LINGO1	-2.51886142842773
SUPV3L1	-2.51787885582208
SNTA1	-2.51760618872035
GM16041	-2.51736763165743
VMN2R104	-2.51722654549874
CDK15	-2.51709825454405
GM10384	-2.51653886510876
GM15558	-2.51607800582404
RNF208	-2.51604498742208
GM8318	-2.51471469163041
TSPEAR	-2.51435569198591
GM5832	-2.51429409661117
ARHGDIG	-2.51387617459355
PCDHGB6	-2.51339330609777
HAP1	-2.51271997593432
PCDHA6	-2.5123759371362
FZD6	-2.51192677914268
SPP1	-2.51168790082632
KLHL8	-2.51140101362976
GM5266	-2.51079572852143
4930594O21RIK	-2.51031425946345
BB365896	-2.51030876897003
PRSS34	-2.50980666531875
HTR1F	-2.50964929199628
TKFC	-2.50917846280996
GM10684	-2.50867230486866
ITGB2L	-2.50842690301502
SERPINB5	-2.50820731879573
A830082K12RIK	-2.508178929245
GM16332	-2.50752911595766
GM5300	-2.50669648628067
DCT	-2.50645520171
GM17073	-2.50633400655509
1110025M09RIK	-2.50621034232666
SLC16A4	-2.50618100239009
4930447F24RIK	-2.50597043046873
PCDH15	-2.50554094797088
ITIH1	-2.50544463351192
GM4793	-2.5053013070495
LAO1	-2.50503806748935
ARHGEF17	-2.50473196363596
GALR2	-2.5045873063527
VMN1R-PS5	-2.50445012101163
4932441J04RIK	-2.50399405948741
TGM4	-2.50388920176862
GM15109	-2.50382855266264
BC024139	-2.50254403511908
GM15602	-2.5024826236616
CTF2	-2.50240262542995
KISS1R	-2.50236522199418
OLFR1054	-2.50216983288992
PRDM6	-2.50182790936013
GM42811	-2.50144377995611
T	-2.50082244678968
ARPIN	-2.50082011574339
PTCH2	-2.50075638637993
GM37957	-2.50071361150467
DAPK2	-2.50021582757354
ME1	-2.49977912169801
PRSS43	-2.49963182294021
PRAMEL37	-2.49959858559229
HOXC4	-2.49952430440408
GM38028	-2.49827304238297
A930005G22RIK	-2.49768955454919
ZFP59	-2.49758573378374
ADD2	-2.49714752397066
OLIG2	-2.49688930226368
IL20RB	-2.49604491670355
ADAM34L	-2.49586503700278
DBN1	-2.49504981170893
GM13990	-2.49357902006829
GM5989	-2.4929128551406
MS4A15	-2.49272778125569
FKBP14	-2.49240917987606
PDGFRA	-2.49215771812486
NDNF	-2.49210091853315
TACR3	-2.49206610848682
GM4011	-2.49152125730397
RD3L	-2.49143809779568
ARHGAP20OS	-2.49053118062639
FAM71E2	-2.49009029486642
BARHL2	-2.4900851536546
GM37461	-2.48987704058409
KRTAP24-1	-2.4898125435108
MYCL	-2.48862555969864
GM42930	-2.48837709305563
MARCHF11	-2.48744647938695
GM8895	-2.48741707193259
LRP3	-2.48610959843284
NIPAL4	-2.48453352955339
PRSS23	-2.48418381211662
4930548G14RIK	-2.48387926367034
KLB	-2.48383277377462
BC055324	-2.48357783683946
GM9936	-2.48324820591838
UMOD	-2.48272958978264
KYNU	-2.48228689192117
5830415G21RIK	-2.48225742052249
VMN2R21	-2.4822521665614
SPTBN2	-2.48185214275215
SCG2	-2.4817692747745
GM5787	-2.48081163743875
INSC	-2.4800442239836
OLFR871	-2.47977345709383
GM1698	-2.47962710581093
ID4	-2.4795412170194
OLFR77	-2.47909313182801
D6ERTD474E	-2.47906479164569
OLFR1260	-2.47876688046468
GCGR	-2.47786499930314
GM13058	-2.47673158529182
CCDC180	-2.47629090890119
VMN1R-PS152	-2.47586836573119
SVIP	-2.47575869967006
FLACC1	-2.47554687533997
ZFP521	-2.47496444518822
RTN4R	-2.47450701557569
NLRX1	-2.47414894813326
MAOA	-2.47352709889343
PERP	-2.472905296056
CLIC5	-2.47156088037448
FGF5	-2.47144053697247
GM43196	-2.4706697186502
THEG	-2.47066268619803
MYBPC2	-2.47063257777924
PRL8A1	-2.47011637207843
GM37858	-2.4695493939223
GM13012	-2.46882705332794
GM14488	-2.46845773725443
C230014O12RIK	-2.46698255282862
4930555A03RIK	-2.4669586235172
IFT74	-2.46643929041805
KCNG1	-2.46636070176208
OLFR387-PS1	-2.46579026429842
GM9061	-2.46571901457959
REEP2	-2.46561343259446
TCAF3	-2.46500860776147
KCNQ4	-2.46497544774713
NCKIPSD	-2.46475728003848
OLFR1185-PS1	-2.4639897710561
TEKT2	-2.46361523258022
SGMS2	-2.46265076905267
SHISA7	-2.46123492877118
GM11476	-2.460990110321
VMN1R-PS95	-2.46098928049496
GM7200	-2.46096240543385
GM9256	-2.46078542324024
OLFR161	-2.46077137908886
BRSK2	-2.4605029316429
ATP13A5	-2.460409995391
JCHAIN	-2.46012755307801
COL9A1	-2.45973810315871
CAPZA3	-2.45891583169225
GM3302	-2.45821542121368
ANO3	-2.45804713785121
TCL1B5	-2.45756813561955
2700046A07RIK	-2.4573621932504
GM3558	-2.45601913385841
GM42440	-2.45544709679548
MMP17	-2.45520906048351
MPPED1	-2.45443725746392
GM37329	-2.45400352170891
DCHS1	-2.4534666260472
GPR62	-2.45340886249659
CHP2	-2.45301708923424
5031425F14RIK	-2.45280146857898
OTOP2	-2.4523936501951
TRPM5	-2.45219239895095
ZFP469	-2.45217076506926
GM27024	-2.45210121562467
GM42486	-2.45181284225334
OLFR888	-2.45165147859653
LOXL2	-2.45164403249795
GM37374	-2.45118651369891
COL4A2	-2.45116609581806
OLFR54	-2.45047200539599
MFSD4B2	-2.44934659744183
MICAL2	-2.44901847073116
AKR1CL	-2.44883369622253
BECN2	-2.44840173527973
PHLDB2	-2.44764969579175
RNF214	-2.44729570780117
ARHGEF25	-2.44717680416417
VMN1R-PS58	-2.44646541172579
SLC18B1	-2.44635374305702
PCDHGC3	-2.44619657837096
CAMK2A	-2.44614049575828
SERPINA3B	-2.44602502537779
1500009C09RIK	-2.44598042334605
RPH3AL	-2.44565437894827
VMN1R85	-2.44559324149979
HES2	-2.44506087262521
GM3364	-2.44431026237854
GM38160	-2.44368854019159
AI849053	-2.44303479885746
MPTX1	-2.44233304812234
SFRP5	-2.44157785467793
GLT8D1	-2.44154816781534
GM11639	-2.44149740896601
GM15568	-2.44096438691671
GPLD1	-2.44044857519951
FZD9	-2.44022615239871
ZKSCAN2	-2.43982319722494
GM8498	-2.43980368391876
ACOT10	-2.43913811041513
GM5105	-2.43911009083561
SEBOX	-2.43812741924205
GJB5	-2.43811982328538
OTOL1	-2.43770969412001
BICRA	-2.43751409131651
HOXD12	-2.43740830351888
SERPINA3J	-2.43682826309887
GM4884	-2.43629331126103
1110046J04RIK	-2.43593698164819
ADGRG2	-2.43591841250496
PSMD9	-2.43588509608552
GM43750	-2.43538941255381
EFNA3	-2.43520674138372
IGLC2	-2.43452607239173
RBM11	-2.43427440888448
GM13403	-2.4340699840866
PRL3A1	-2.43297007400405
GM37527	-2.43275278475873
MS4A14	-2.43264459414737
FADS2B	-2.43191536537668
GM9866	-2.4317511478588
AOC1L2	-2.43170023666668
LIPG	-2.4316011011584
GM42994	-2.43120787183156
GM26744	-2.4309413388264
HABP2	-2.43062827101293
CACNA1C	-2.43057940152143
GM13544	-2.4304378737077
PLAGL1	-2.43013534687868
GM21064	-2.42933678877917
GM20515	-2.42914499613598
GM10575	-2.42881134798204
OLFR830	-2.42877089462258
BGN	-2.4284345024399
CSPG4B	-2.42837168472132
OLFR661	-2.42817114099579
IGSF5	-2.42798412118995
IGHA	-2.42750522782796
S1PR3	-2.42711486393249
GM15860	-2.42678700365013
DUXBL1	-2.42561739413579
PLA2G4D	-2.4249867933206
CCKAR	-2.42463512559243
[truncated: 21,431 more rows]
