# Supplementary material for: Maintenance DNA methylation is required for induced Treg reparative function following viral pneumonia in mice
Source: J Clin Invest. 2025 Sep 16;135(22):e192925. doi: 10.1172/JCI192925 (PMC12618063; doi:10.1172/JCI192925)
Supplement: Supplemental table 4 [file jci-135-192925-s280.txt]

PRAMEL49	-7.08456454446426
SNORD13	-4.93571172540094
NDUFA8	-4.66110023477578
RPS13-PS1	-4.45217689872081
CNPY2	-4.08535952058396
CETN3	-3.99764521956075
TENT2	-3.71848048290275
NGDN	-3.63710440111794
RBIS	-3.53404613247556
EIF3M	-3.47126811463663
FAM166A	-3.47067223326872
GM13583	-3.4550080266014
CD47	-3.45207064082684
RPL32	-3.39905039130053
CD96	-3.3683716910085
PLAC8	-3.3413096662992
ATP5K	-3.30815828249468
CYRIB	-3.29138432164079
AA467197	-3.2503768848654
MED4	-3.2441408300987
MAGOH	-3.24386474858654
PGRMC1	-3.20774409172315
CTLA2A	-3.20676756598781
RPL24	-3.19920123968258
EIF3G	-3.13218624948361
SMIM11	-3.12476250279904
SSR4	-3.10733129839743
GAS5	-3.09241885890613
NAT8L	-3.06689824112586
SLC25A3	-3.03923037232531
RPL27	-3.03517352821826
TRAPPC6B	-3.01340929605084
COX7C-PS1	-2.98338379313144
IK	-2.97259200937553
GALNT12	-2.90574652763973
PSTK	-2.87717426350727
MALAT1	-2.87174497991395
PSMA5	-2.83781795539691
APRT	-2.80974074110044
SNHG6	-2.77856505998161
C3	-2.77042750041183
TXNDC17	-2.76181779653298
CISD3	-2.76138973807083
HIGD1A	-2.74518704430786
NBN	-2.72325078865262
BCAP29	-2.71916484258081
WIPI1	-2.7123957627658
FOS	-2.71128932766304
ATP6V1D	-2.70266535279206
BCL2A1B	-2.69028932096134
A730036I17RIK	-2.68858444463784
RNF138	-2.68474094813044
FPGS	-2.67640389192169
FUCA2	-2.6512259333632
RPS4X	-2.61518810283469
NDFIP1	-2.5772636196818
ABRACL	-2.57440552437634
CCL1	-2.5643451977391
RPS27RT	-2.54352319287658
SLFN2	-2.53592891425716
RPL19-PS11	-2.53559522281442
LUC7L	-2.50713549232863
LEPR	-2.5063948256488
FBXO33	-2.50116440881731
SIPA1	-2.48748382562306
CETN2	-2.47692625695743
1810037I17RIK	-2.46919450718239
NDUFV3	-2.46829075562739
H2AC23	-2.46644075455378
MT-TS1	-2.46525282301896
CALCRL	-2.45963748098549
SUPT5	-2.44639100229741
SCNM1	-2.44281320382283
CD48	-2.4400877867098
SPN	-2.43815655935011
SERPINB6B	-2.43813996066228
CRYBG2	-2.43433414494975
CHKB	-2.43420124224399
NSA2	-2.41877473647605
HDAC2	-2.4159286807564
GTF2B	-2.4116535905458
MCM6	-2.40411192340592
DENND1C	-2.40328841330612
1110004F10RIK	-2.38312204737945
ACSL5	-2.37661155878411
GVIN1	-2.3763023915311
FUS	-2.37356603934998
ERMAP	-2.35460888845092
CRIP1	-2.31844521447183
NFKBIA	-2.31416146171132
ZFP771	-2.30855313866526
TACC3	-2.30770522415898
EMB	-2.2998767798123
GM11808	-2.29410114127573
HERC4	-2.2856061890015
CPSF3	-2.28241183311537
MTHFSL	-2.28107768062324
NMI	-2.27510430776454
TPX2	-2.27447215518045
COX14	-2.27237978739044
GADD45B	-2.27036952918997
CENPW	-2.26449573988601
RPS14	-2.26138255758673
IFT20	-2.26035861826151
ADGRG5	-2.24813372884217
MPP1	-2.23861366733728
HNRNPH1	-2.23752149912257
EID1	-2.23587763812372
BRF1	-2.22674206367547
KATNA1	-2.21820584336349
JUNB	-2.21478206332667
DHX16	-2.20817263700746
EIF3F	-2.19926284059753
UBB	-2.18958784806984
ARHGAP9	-2.17107416809111
GM10548	-2.17093903238638
PREP	-2.15836823857412
HNRNPH3	-2.15458147843007
ENY2	-2.14945946425702
MRPL23-PS1	-2.14487034318065
ARPC5L	-2.13626539452634
SRSF3	-2.13214695133981
SNHG20	-2.12747313803472
ARL6IP4	-2.12650812581462
RNPS1	-2.11361146944059
FAM124A	-2.11122010240809
ATXN10	-2.10404052333444
IL11RA1	-2.09993483425104
ATP2B4	-2.09632781989805
PRKD2	-2.09495779547178
DCAF1	-2.09193760274975
H2-AA	-2.08784608616038
MRPL52	-2.08582420838325
HSPE1	-2.08253639487849
CYTH4	-2.07443566993224
RECK	-2.06073625651058
GM12185	-2.05743169848829
KLHDC1	-2.05058723449592
SMU1	-2.04916077372681
CHM	-2.04470470382452
SNRPB	-2.04216558516732
DLG3	-2.03656851611865
NDUFS7	-2.03540526976117
BTG2	-2.03279480407591
CNIH1	-2.02812508871453
DNMT3L	-2.0237752376345
AI467606	-2.01467868612888
GRAP	-2.01190429759433
IL2RB	-2.00082072369844
ZFP940	-2.00017663203411
PRDX1	-1.98961592260515
PSMB4	-1.98819235953846
CEP55	-1.98609344055947
PIM1	-1.98289499603352
KDELR2	-1.98003791003612
UBE2D2A	-1.97907529509602
PSMA1	-1.9785984416268
FRRS1	-1.97401868904208
CISD1	-1.97242952592526
NEMF	-1.96967099352297
1810030O07RIK	-1.96888129535184
GIMAP1	-1.96349971158769
MT-RNR1	-1.96333020952795
NUP160	-1.95946984883148
ATG3	-1.95756983834789
COLQ	-1.95222771239843
ZCCHC7	-1.95213187399199
SLC25A4	-1.95003296876626
GM42845	-1.9482688059176
ARGLU1	-1.94422567032011
NCAPG	-1.94316808452468
PSMD13	-1.94259667943959
ZMYND8	-1.94024410932991
GM17494	-1.93993945705844
ADGRE1	-1.93580756238657
KCNN4	-1.93343050043683
FAM204A	-1.93024198517915
CDK2AP2	-1.91857891168716
PSMD10	-1.91452020585999
GM13694	-1.91398690563661
CASP1	-1.91160954796285
PJA1	-1.90982852155263
GIMAP8	-1.90852784337638
IFRD1	-1.89660952808435
WDR43	-1.89433492851805
HDGF	-1.88989414716522
STK17B	-1.88832538702602
SMPDL3A	-1.88765516141908
RAB5C	-1.88588911273343
RPSA	-1.87808834830402
HNRNPM	-1.86526357642953
RRM1	-1.862746430981
9130401M01RIK	-1.86044375139662
UTP3	-1.86037058868072
PCBP1	-1.85967631790144
SMIM15	-1.85904004163003
PHF24	-1.85406170325671
TEN1	-1.85196931333189
PPP3CB	-1.8385598041054
MT-CO2	-1.83234180176123
DDIT4	-1.83161317707664
CHIL3	-1.82830886953348
TSPAN13	-1.82809406957703
NHLRC4	-1.82533322250794
RPL37RT	-1.82410500220281
SIN3A	-1.82408910324847
GM13625	-1.82388075711461
MNDAL	-1.80689013144207
CCNH	-1.80576562358217
COX17	-1.80549331491987
TXN2	-1.80296877675208
RAD21	-1.80293497649463
SERP1	-1.8023466138019
USP25	-1.80152432229001
NUBP1	-1.7939407615832
ABI1	-1.79222078073394
MRPL21	-1.79041188376112
CIC	-1.78102900505873
APOBEC3	-1.77910463989545
SFT2D1	-1.77267687449589
SPTSSA	-1.77256319518854
TRIR	-1.76603874051792
MORRBID	-1.76318788519591
GADD45GIP1	-1.76285656263487
PFDN4	-1.76257718076892
RNASEH2B	-1.75405205488156
GINS2	-1.74754975947017
PPP3CA	-1.74656167970248
DNAJC3	-1.73963070298896
RPS23	-1.73635621850437
ANKRD13A	-1.73470598266001
FAM98B	-1.73436348114399
BACH2OS	-1.73309783837388
GHITM	-1.73271159694783
ZFP207	-1.7322512432041
IFI27	-1.73066731539349
USP10	-1.7240209290119
SF3A3	-1.72033554856222
PLSCR1	-1.7187802706138
MYO1F	-1.71687835340582
RELA	-1.71156468011365
IFI47	-1.70728181200815
TLE4	-1.70020878450183
NDUFB7	-1.70008092450938
KIF11	-1.69687956758226
TSNAX	-1.69190278200946
UTP4	-1.69096089031965
SH3KBP1	-1.68773056489326
EIF1	-1.68226320530283
RNF125	-1.68131444209374
IL2RG	-1.67803093351841
BRIX1	-1.67605343164712
NXF1	-1.67578306087147
SAMSN1	-1.6735620955493
DDX17	-1.67228484487901
NECAP2	-1.67076221648493
NUB1	-1.66839501324724
CTNNA1	-1.66652083753785
GPX4	-1.6663321434807
MOGS	-1.66575219780828
CNN2	-1.66569261272012
MALT1	-1.66512353610305
ODC1	-1.66423774186872
NCBP2	-1.66322669372302
DEGS1	-1.65977722680532
PNN	-1.65840627660315
EIF3E	-1.6531595679004
CREB3L3	-1.65238893842076
UQCRC2	-1.65023958092641
LFNG	-1.64722276752537
FBXO25	-1.64464335948968
TFRC	-1.64306696000891
SLC46A3	-1.64104064158656
ATP11B	-1.6407951628059
SNRPD3	-1.6349105582747
SARAF	-1.63456306319961
RNF167	-1.63449724612334
MYCBP	-1.63449588125508
IPP	-1.63198963844083
EPAS1	-1.62869892874434
UGP2	-1.62697822724861
SH2D1A	-1.62658760194489
ANG	-1.62634505606833
NMT1	-1.61888008526674
CDK11B	-1.61683687795384
UVRAG	-1.61617893413364
ACTR1A	-1.6112373768986
SLC25A38	-1.61113842082656
SGO1	-1.6099767815007
SLC25A24	-1.60957105019641
METAP2	-1.60876316677118
TMEM9B	-1.60832568427893
DDX39B	-1.60817692313444
TXN1	-1.60655407255971
DUSP5	-1.60262364880206
RPGR	-1.59995493129317
TPRGL	-1.5991429450852
PSMC4	-1.59643065330193
BCOR	-1.59313138940669
KMT2E	-1.59270665690041
RPS6KB1	-1.59061772018812
RPS11	-1.58653665504352
DDX46	-1.58645108826858
ATP5E	-1.58427174713528
AFF4	-1.58376441417421
TPM3-RS7	-1.58351628524091
SNRNP48	-1.58209200016336
CADM2	-1.58025224220284
AI662270	-1.57882692781282
NXN	-1.5787523066189
ZFP688	-1.5758639994634
CD28	-1.5750726766008
SRSF5	-1.57501847907126
CCL2	-1.57393732338729
NRD1	-1.57294520852432
ATF4	-1.56528197478473
ARPC3	-1.56237012414799
ARHGDIB	-1.55955510822123
SEM1	-1.55699656737053
I830077J02RIK	-1.55111371138904
ESD	-1.5504429569259
PYCR1	-1.54295798694056
TMEM140	-1.54118459546978
ADAMTS2	-1.54020834134746
NOL8	-1.54006094315623
SEPTIN1	-1.53913849782273
XRCC4	-1.53681076365284
ECM1	-1.53640875403196
TMEM251	-1.5359165194653
GM20604	-1.53349207055336
SP3	-1.52844808038091
YWHAE	-1.52441904994798
MTMR2	-1.52140666498562
PABPC4	-1.52033296401437
PABPC1	-1.5105817995986
MT-RNR2	-1.51050728186154
CSNK1G2	-1.50672326109741
CMIP	-1.5037177564097
IRF1	-1.49694145177547
EMC2	-1.49638332409
CD37	-1.49463503076046
CHURC1	-1.49113227768229
RPL8	-1.4904802467461
RPS7	-1.48708982156996
FKBP1A	-1.48651048748074
AHNAK	-1.48630304540971
GM29216	-1.48375866058226
TXNRD1	-1.47837419719425
CEP43	-1.47685722603594
EIF4B	-1.47616352837362
GM15927	-1.47591230450148
XLR4B	-1.47591198867989
PSMA3	-1.47561411973585
TM9SF3	-1.4750310505042
SCAF8	-1.47406854782016
AK6	-1.47290772250636
IFI204	-1.47125468102595
ATP2B1	-1.46919395120213
EIF4A1	-1.46906217310565
PSMD8	-1.46802363645422
LRIF1	-1.46757181067638
WDSUB1	-1.46734737324233
HNRNPK	-1.46681522892913
SPOPL	-1.45994580784057
GIMAP5	-1.45435184035685
UBE2K	-1.45361788089004
PBXIP1	-1.45248311739902
NELFB	-1.44998169995409
NDUFS3	-1.44933257571842
LAMB2	-1.44921109299216
PEPD	-1.44674060327775
SARNP	-1.44639394420737
RBMXL1	-1.44395410313344
PWWP3A	-1.44192688365071
ABI3	-1.44153415978705
LONP2	-1.43753431982819
CACHD1	-1.43628400595922
CACNA1B	-1.43584689351998
SEC23A	-1.43531234939623
NLRC5	-1.43475384773771
CSRP1	-1.43420791820306
SDF2	-1.43299762421526
SLC4A7	-1.4299394894717
FASTKD2	-1.42689523416792
PSMC3	-1.42612105916602
RASSF5	-1.42585294089255
NONO	-1.42423198100648
GNAI3	-1.42387097691389
SEMA4F	-1.42309791810654
PIGS	-1.42258090984506
RAPGEF3	-1.4218567516065
CPT1A	-1.42042366586966
CHMP5	-1.41793543230702
ETOHD2	-1.41674365351975
EFCAB5	-1.41460715655767
KPNA2	-1.4137469768517
RAB10	-1.41181231936721
CSK	-1.41081416296162
IST1	-1.40947672744399
TTC7	-1.40759489688401
TRAF3IP1	-1.40737789110186
LIMD2	-1.40718127627277
ARHGAP45	-1.4067749375145
CNP	-1.40631221369983
H1F2	-1.40622391886888
TEDC1	-1.40402041073775
FGL2	-1.4033533044744
UBQLN2	-1.40295456469291
SLAMF6	-1.40262502544582
MTREX	-1.40025345030556
IQGAP2	-1.40005729039799
PDIA6	-1.39653721862644
USP3	-1.39619097921697
VPS45	-1.39496298923976
TTC39B	-1.39429937847618
DDX3X	-1.39409737575524
HSDL2	-1.39405347964742
CNOT11	-1.39181084275268
MRPL51	-1.38922716122146
PPWD1	-1.38890133820013
DDX52	-1.38868144045781
ZFAND3	-1.38837520453387
KNL1	-1.38703513156326
STX16	-1.38615211188174
KRT13	-1.3812971764818
CCL9	-1.37898334825294
NFKBIZ	-1.37514124223728
GM17835	-1.37506785911503
VMP1	-1.37374495012225
SNX5	-1.37294406123968
TGOLN1	-1.36857472990347
CEP83	-1.36500080696708
STXBP1	-1.36374610559588
RPLP0	-1.3619195910019
TNK2	-1.35808176007723
ING1	-1.35778862363262
SRI	-1.35770412293366
ZFP260	-1.35650500610427
UBA1	-1.35568046645494
TTC39C	-1.35064848945344
FUT8	-1.34714941341483
EVI2A	-1.34448482961898
PA2G4	-1.34303567400742
POLRMT	-1.34260542634353
STING1	-1.34249862593279
SMAD7	-1.34174926971761
PTPRCAP	-1.33697548222841
MS4A6B	-1.33640261256399
HIBCH	-1.33207999829864
FBRS	-1.33177823855734
FXYD5	-1.33148137027145
ITPA	-1.32830044160642
IGF2R	-1.3273215811241
POLR1D	-1.32332516214643
GM42826	-1.32219929334812
UBR5	-1.32065767850956
ADGRE5	-1.3199759192402
RAB14	-1.31895508370462
L3MBTL1	-1.31702055306018
GM37033	-1.31468306508453
RPS10	-1.3143498174303
PITPNA	-1.31372514591554
SEMA5B	-1.31292200599756
H2-K1	-1.31172224688132
1700030K09RIK	-1.30978216018902
XKR8	-1.30582285662657
RBM34	-1.30367327027996
SDHA	-1.3020685583083
PYCARD	-1.30136751822864
CDKN2D	-1.30057564882605
MYLIP	-1.30023608061246
NEU3	-1.29817908398719
CDKN2C	-1.29715563573616
B4GALNT1	-1.29642374462361
IER2	-1.29524723150561
F730043M19RIK	-1.29460637114841
MS4A4B	-1.29453123877468
PSMD3	-1.29433711985692
YTHDF2	-1.29407587750197
DOCK11	-1.29395369463127
DGKA	-1.29278421896007
ACAP2	-1.29144625662014
ARL13B	-1.29100951736043
SLBP	-1.28979494428334
2610507B11RIK	-1.28780929043742
GTF2H5	-1.28674451106333
PUM2	-1.28667123428833
MRPL1	-1.28171425576413
HDGFL2	-1.28148087347602
SFR1	-1.27981100672893
A530017D24RIK	-1.27979053197298
GTPBP4	-1.2794943441439
BCL2A1D	-1.27813224309172
BRI3	-1.27779204621324
TNFRSF18	-1.27726459781082
TRAPPC10	-1.27624890081439
KLF2	-1.27563045301622
ZDHHC4	-1.27406341382492
2310001H17RIK	-1.2735025747901
PRKX	-1.27319766841617
RPS5	-1.27245110801658
CDC42SE2	-1.27192888989503
CLPTM1L	-1.26933889273592
TRAPPC14	-1.26881787541468
MICOS10	-1.26760888332694
POLR2M	-1.2644994100231
TDRD5	-1.26381665436736
ESYT2	-1.26252934127437
1700037C18RIK	-1.26250409326351
SELENOT	-1.26162655497688
H2-Q6	-1.2587817505556
EIF1AD	-1.2570089448082
ESYT1	-1.25680770667743
AHSA2	-1.25502138181286
TMA7	-1.25495936973637
ATP5J2	-1.25492605782842
C2CD5	-1.25265369043908
EBP	-1.25136651755168
SELPLG	-1.25105102108171
SNRPF	-1.25077480480623
TNFRSF9	-1.24995598352944
ARL4C	-1.24851631845262
PPP1R15A	-1.24695857565143
PYCR2	-1.24649107040096
MMD	-1.24572255406676
SKAP1	-1.24399876190456
CLTC	-1.24252871201157
SLC25A46	-1.24244773524501
CASP7	-1.24209159747829
MRPS9	-1.23945858512706
STK4	-1.23930059676005
NEK7	-1.23850211498013
HSPB11	-1.23839473902074
TBL1XR1	-1.23787574651638
SRSF1	-1.23581288042223
PLGRKT	-1.2340674021094
TRIM44	-1.23290554208033
RAP1A	-1.23270608554085
SURF4	-1.2291358776194
SPIN1	-1.22830073280389
DNM1L	-1.2265270656958
ELOB	-1.22579770839127
HSPA5	-1.22509034838137
ADCY7	-1.22378807958549
SMIM10L1	-1.22330566008572
SMDT1	-1.22277237978114
AAK1	-1.22269592686602
SLFN1	-1.22131409069734
VPS16	-1.21817954696701
ENTPD4B	-1.21733820997252
METTL17	-1.21710895946136
RBM39	-1.21570596317772
AATF	-1.21460159049694
TMED9	-1.21303852071872
SEC23IP	-1.2116014220378
ZFP131	-1.21122911125008
PHAX	-1.20973133219962
TBC1D10B	-1.20968552225912
TRAM1	-1.20848952635775
MCM5	-1.20804153880341
LY6G5B	-1.20651911119057
SS18	-1.20636972169235
BNIP2	-1.2060263257094
MTF1	-1.20513222859371
NUP210	-1.20464160104004
DHRS1	-1.20422554509951
S1PR4	-1.20416453974586
RPL38	-1.20264244534723
NFIX	-1.20249084354717
RNF11	-1.20179421795685
1700123O20RIK	-1.2001190291087
MKNK2	-1.19928285773935
HSPH1	-1.19666201799291
1500009L16RIK	-1.19437257193387
RBM17	-1.1880789427899
MT-CO3	-1.18800413782123
DHX30	-1.18799035985544
BC003965	-1.18557182220027
AFG3L2	-1.18508454190585
PSMB3	-1.18478692421727
TBC1D22A	-1.18465603022827
CCR5	-1.18406241653118
PTCD3	-1.18377842029156
CCDC120	-1.1836359112521
ATOH1	-1.18273996517221
E030030I06RIK	-1.18159533000281
ASXL1	-1.1810757533799
CDKN1A	-1.17662984948702
GM6802	-1.17658061950856
TMED2	-1.17443016417987
SEPHS1	-1.17441474100758
TCF25	-1.17386820804391
SF3B3	-1.17342866367623
STK10	-1.17228330208959
NDUFAB1	-1.16990579749205
DHRS7B	-1.16948054860268
HOMEZ	-1.16918073782411
ITGAV	-1.16693584690353
ELP1	-1.16670554731117
PPIH	-1.16657216650531
CSNK1D	-1.16591596241101
RBM4B	-1.16579738134393
IFNGR1	-1.16578116893154
TEX10	-1.16433219527303
TRA2B	-1.1628431500987
PINK1	-1.16275955158656
ANXA2	-1.16266635304187
NSMCE3	-1.16211345377297
ODF2L	-1.16130581742643
POLE4	-1.16084126821994
TAF15	-1.15991020933397
PLEKHB2	-1.15941538010226
TMEM30A	-1.15857061285879
ALAD	-1.15772477376515
NCKAP1L	-1.15730853753088
RTF2	-1.15632328325907
TMPO	-1.15473358145072
MST1R	-1.15414819601447
RNASE4	-1.14946124589034
BAG6	-1.14936094091707
GM20721	-1.14917740396374
TWF2	-1.14848609139189
KLHL35	-1.14747342135892
VDAC2	-1.14521271715265
TRMT2B	-1.14470472768458
SNX2	-1.14410443329422
CHPT1	-1.14365697888148
SLC25A45	-1.14349958099632
AMY2A4	-1.14318180260703
SLC15A3	-1.14262125922293
CHSY1	-1.14201831129424
NDUFA5	-1.14144205155377
ABCG4	-1.14139490562061
TLK2	-1.14127253110032
CCDC71	-1.14100080715266
IGHMBP2	-1.1404898504623
RPS21	-1.14010200689177
SPRYD3	-1.14002106282637
MCM3	-1.1356631725313
PATJ	-1.13365839401565
STARD3NL	-1.13273552483993
SPOP	-1.13203574427087
HERPUD1	-1.13166075356447
LSP1	-1.13164890470109
E2F3	-1.13130709189976
JPT1	-1.1308731802704
GPR183	-1.12985504034685
CAPN2	-1.12648622304927
MAMSTR	-1.1252697826796
RABEPK	-1.12469207264827
MRPL54	-1.12413803214133
MAPK1IP1L	-1.12410942527373
UBA52	-1.12382081424143
AXL	-1.12335248399502
CALM3	-1.12035171352223
RBM10	-1.12012570414729
SRSF7	-1.11879497460641
CD2	-1.11747192894011
DHX58	-1.11739297234066
YWHAG	-1.1162461341042
SEC23B	-1.11463334389695
COX10	-1.11456649137372
AFG3L1	-1.11349332653561
SH2B2	-1.1116826633272
PCBP2	-1.11165476946725
WDR83	-1.11116878547998
PLEKHG1	-1.11097692103448
CDK2AP1	-1.10990092466111
DIRAS1	-1.1092898206434
ADAM19	-1.1092266523538
TBCB	-1.10866434475621
PARK7	-1.1080807653699
CD6	-1.10645654346982
MAT2A	-1.10556493780778
TIMM10B	-1.10482513349902
MFSD12	-1.10253524901102
ABLIM1	-1.1022237732148
PSAP	-1.09996563704442
ZKSCAN3	-1.09952832199794
UQCC1	-1.09937963379432
VSIR	-1.09937882721205
ARNTL2	-1.09909996272396
PAQR4	-1.09837634721064
DOCK8	-1.09708020880373
DDX3Y	-1.09559202263116
CGGBP1	-1.09476027470575
ROCK1	-1.09450390896941
LUC7L2	-1.09397554343839
COPS6	-1.09329769819052
PARVG	-1.09311561478776
IGHM	-1.09296941211561
PELI1	-1.09273424227282
USP5	-1.09258751188776
SNHG17	-1.0922965219509
OGA	-1.09178812801822
DGAT1	-1.09092896624813
BACE1	-1.08981627213802
PRKCQ	-1.08977014626901
UBALD2	-1.08889194129926
MICU1	-1.08816957750647
TAFA3	-1.08785825443895
TRADD	-1.08696441904543
CALR	-1.08643006945683
PPP4R3B	-1.08624681806122
FOXO3	-1.08536495020596
RPS27	-1.08506024425183
SLA	-1.08348576558663
PRPF18	-1.08311701382327
TAGAP	-1.0828375026956
PARP1	-1.08213085044536
TLE3	-1.08190867022702
COMMD1B	-1.0815212256528
TCF7	-1.08025433122171
LY6E	-1.08013116469862
DHX40	-1.07979554566553
RAB11A	-1.07808532590258
PGK1	-1.07807957950204
CPEB4	-1.0778247057278
MYH7	-1.07706524903637
AHCY	-1.07633566161325
SLC5A9	-1.07593726125809
DECR2	-1.07527308777684
TOR1A	-1.07458837403213
ATAD5	-1.07343530130726
EGLN2	-1.07186614996553
SEC22B	-1.07117751557369
ARID4B	-1.07117268718782
PRKCH	-1.06931504838929
MYADM	-1.06657386331925
SDAD1	-1.06636879635714
RPS18	-1.06605527419186
RING1	-1.06589722023817
BMT2	-1.06535683957315
STOX1	-1.06216527841072
CKS1B	-1.06193505534057
TAF2	-1.06180639322819
RPL13A	-1.0618008511309
ZAP70	-1.06075516037448
CCNY	-1.05979248374972
EIF5A2	-1.05956261073987
FAM234A	-1.05925304280524
DTX2	-1.05908979113247
CUEDC1	-1.05898433496654
ELF1	-1.05827453227903
TOR1AIP1	-1.05762408712627
APAF1	-1.0570906878393
MANF	-1.05707462914802
KNTC1	-1.0564672280263
RPL13	-1.05631260252796
STXBP2	-1.05529911897002
DEXI	-1.05499141364416
DNAJC9	-1.05463267656459
ATP2C1	-1.05458822051749
SPRR2A2	-1.05394326255186
SCAF1	-1.05393843323333
ITSN2	-1.05379358312182
MRPL3	-1.05325948203451
NIP7	-1.05225035240052
TRIM30A	-1.05224734763613
GM8624	-1.05192948916207
PSMA7	-1.05181267687884
MYD88	-1.05162051251348
REXO5	-1.05060399722208
DYNLL1	-1.05041369864491
TARDBP	-1.04885106563401
TMEM259	-1.04794514148265
COX7C	-1.04717441976551
GPAT4	-1.04589316727795
GM11983	-1.04547621292188
NDUFA12	-1.04529654027108
BIVM	-1.04517170950035
ENDOD1	-1.04425529811751
IDH3B	-1.04313253879315
NCK1	-1.04051351673962
4833407H14RIK	-1.03988946739422
COMMD1	-1.03963753287669
BHLHE40	-1.03941426643682
CROT	-1.03920676702379
ELP4	-1.03919605161512
SSU72	-1.03899823223602
SLC26A6	-1.03847105257928
DVL1	-1.03834239070042
IL21R	-1.0381646532108
ABCE1	-1.03795093582976
TAGLN2	-1.03784135419439
PSMB5	-1.03652448966057
SEC11A	-1.03603885642303
NAE1	-1.03561304137587
HIF3A	-1.03492475740378
SNTB2	-1.03396411127086
ARF1	-1.03352861137955
PEX13	-1.03217730936746
ZCCHC9	-1.03210046499567
CDC27	-1.0318591963338
PRELID3B	-1.03052932969676
SETD1A	-1.02970924672906
DDX42	-1.02950276577334
CD40	-1.02779666109506
MLH1	-1.02753881661458
PLEKHH3	-1.02682927179157
H2-T10	-1.02647746041956
ZFC3H1	-1.02503311887914
RAC2	-1.02436762874807
H2-Q7	-1.02284775962614
DDX24	-1.02236966267792
ZFP654	-1.02224966975322
XRN2	-1.0218762016602
RPL3	-1.02166193755913
COG8	-1.02163295629501
TPR	-1.02104612441913
PRRG4	-1.02033825475916
MPC1	-1.02008740850873
UBAC2	-1.01966262051264
TOR1B	-1.01860308232709
FENDRR	-1.01857163882532
EHD2	-1.01786261687226
ABCA7	-1.01666461072569
SMC5	-1.01581013270479
TBK1	-1.01560059263103
PREX1	-1.01448058153909
IRAK4	-1.01273083647006
LIMK2	-1.01254187845942
MTMR4	-1.01158035100465
SLAIN2	-1.01149934068305
RACK1	-1.0112079756976
FBXO8	-1.01050107343622
TYK2	-1.01013615176768
IER5	-1.00831633687999
PIP4P1	-1.00823503665161
ZFP68	-1.00671949665245
DDIT4L	-1.00592814585083
ADAMTS1	-1.00537878242259
C4B	-1.00530354157257
PRPF39	-1.00457981896893
SMNDC1	-1.00410409727234
CDKN1B	-1.00359826531642
TAF1	-1.00247204489619
PRMT6	-1.00240289666474
PJA2	-1.00114075364311
RAB8A	-1.00022931958485
PRMT9	-0.999406563211316
TOMM20	-0.99938390318787
RPLP1	-0.997587846989746
SAMHD1	-0.996414623548512
SCNN1A	-0.99596650585042
RPL35A	-0.99522840633561
EHBP1	-0.995052874578388
CHTOP	-0.994937521113738
HAT1	-0.99353354973014
UBE4A	-0.993311800442639
CYB5R4	-0.993181064663394
NCOR1	-0.992803730261966
ADRM1	-0.992227141496889
PRAMEL29	-0.991239392817872
ZC3H14	-0.990269425524589
HADH	-0.989831915169143
PSMD2	-0.988789314068102
SLC27A5	-0.987439461202007
WAPL	-0.987062788209811
UBE2D1	-0.987016622522351
FDPS	-0.985701883075829
LAMP1	-0.985660509110967
A130071D04RIK	-0.984694789914716
DNAJC8	-0.983849890698824
PRR13	-0.982462052657446
TSPAN5	-0.982294169459242
KCTD7	-0.982287810354937
TTC21A	-0.981733523107199
FAM81A	-0.981075191883949
NSUN6	-0.980132264601855
TAF10	-0.978660475959252
ACAP1	-0.978086087396962
RFK	-0.977702554719157
TPI1	-0.977282605655723
B3GLCT	-0.976326589491913
PICALM	-0.976279624718272
HECTD3	-0.97544494829254
WRN	-0.975114945069491
MAD2L1	-0.974583801964839
KLF13	-0.974336976357317
SLC13A4	-0.973930722081228
RPS12-PS3	-0.973686986221072
RPL19	-0.97368085562137
HAUS3	-0.973493946833576
RRP15	-0.972922436228292
NIBAN1	-0.97114360387275
SMAP2	-0.970742559320492
PHYH	-0.970666503558958
GLG1	-0.969935022207115
AP1G2	-0.969514223696567
LMNA	-0.96735942162485
DDX54	-0.967054694704087
ADAM17	-0.967051613346877
SERHL	-0.964930071654251
SH3BP1	-0.963232913320826
REV1	-0.962894038855324
SH2D5	-0.962539160147291
GTF2A1	-0.961567093690495
THUMPD1	-0.960715394440686
SLC35A1	-0.960027777517961
MBOAT1	-0.958078977900014
FAU	-0.957995785746114
CD274	-0.957937921501143
YY1	-0.957892253052381
GPATCH8	-0.957310552527013
CCDC174	-0.957296122128292
MYO1B	-0.956507659136274
DCTN4	-0.956428001943683
LPGAT1	-0.956092724744678
SKP1	-0.955912803360141
DESI2	-0.955391660555716
RFLNB	-0.954349536353283
MRGPRE	-0.95402679842709
AGGF1	-0.953647359341064
DAZAP1	-0.953618300728343
AURKB	-0.952844523888484
DNAJC16	-0.952309851983878
GM43027	-0.951570608633956
NAPG	-0.951214406498963
UBL3	-0.950974458969733
NDEL1	-0.95034827833957
RAB37	-0.949960272262017
ZFP120	-0.949397984720382
ARFGAP2	-0.948746134145458
EEF1B2	-0.948744009738883
PDE6B	-0.946933330864327
GM13288	-0.946684101638329
KIRREL2	-0.946499243397177
CYTH3	-0.946341296283735
FLVCR1	-0.94611772060499
B4GAT1	-0.945776384301773
SNRPA1	-0.945111548019874
SLC39A4	-0.944316509501878
COPS5	-0.943422187415407
ABCF3	-0.943201290906756
ITM2C	-0.943023838379676
GM2A	-0.941208001659134
SLC9A4	-0.94086752764419
MIF	-0.939792550746756
RPL3-PS2	-0.939165170631047
NDC1	-0.93901868719228
GMCL1	-0.938324203401185
NPM1	-0.93776674818275
POLR2K	-0.937095919437678
STARD7	-0.936050061298845
CAMK2G	-0.935405253731176
ERCC6L	-0.934728135133342
NME2	-0.933962185993635
SMARCD1	-0.932677678490993
GMFB	-0.931473575484574
SH3BP5L	-0.931392694852682
PMEL	-0.93103141316104
SMC6	-0.930338247814995
IPO4	-0.930279375621932
CCDC88B	-0.929864253471736
PATL1	-0.929754153736004
NPEPPS	-0.929534982898971
ELOC	-0.929418685593183
HPCA	-0.929247705315066
HNRNPA1	-0.927961255578543
UBE2G2	-0.927919073026308
CHP1	-0.927207835919174
LPAR4	-0.926398727647193
2700049A03RIK	-0.926377489085677
RPS6KB2	-0.926242817454966
COA7	-0.925910123613867
PPP2R5A	-0.924647662054852
HPS5	-0.923975590339725
M6PR	-0.923651593373979
MTA1	-0.923101740548669
CCDC158	-0.921675924491934
ZBED6	-0.920824490731402
OSBPL9	-0.920558564009703
RAD9A	-0.92041116186544
RPL39	-0.919894449664156
MFF	-0.91964735616689
DCK	-0.918665099162979
COX6C	-0.918317914761506
HNRNPC	-0.917572096794916
ARPC1A	-0.917234821471818
CLCA1	-0.917038540283433
DDX28	-0.915188340332197
MBD6	-0.915006893696815
RNF111	-0.914768751015265
RGS2	-0.914270144575984
DISP3	-0.913366276548572
MMS22L	-0.913154881287683
RPS6KA3	-0.912940066407736
LBHD1	-0.912684400735534
PKP3	-0.912634674551982
RFNG	-0.911678377429254
ADAP1	-0.91155470422286
EIF2A	-0.911501129297188
DNAJC14	-0.911024689251537
PAFAH1B2	-0.910652278857673
GABARAPL2	-0.910425079453924
SERBP1	-0.91035666537699
MIF4GD	-0.9102127435564
GLYR1	-0.909746486405913
PPP2R5E	-0.908211425929669
NSMCE2	-0.908160136135925
EOGT	-0.906080692047581
MARCHF7	-0.905158982111994
IKZF5	-0.904919882427056
GM2762	-0.903559335270647
ALDH16A1	-0.903441376101635
SCD2	-0.901002542945925
PPAT	-0.90074491034899
AKAP7	-0.900408509724851
HCFC1	-0.900274452751338
PTBP2	-0.899154580919836
MCMBP	-0.898715514246912
EFHD2	-0.897796870772965
4930579C12RIK	-0.896298760634036
DCAF12	-0.895858035654202
LAMA2	-0.89539057481459
MAML1	-0.8936131649518
UBXN2A	-0.892557689459556
DDT	-0.891259890006964
CDV3	-0.890509772542359
MICAL3	-0.888728785022181
RPS13	-0.888306787060103
NUTF2	-0.887921719451124
EFCAB8	-0.887896066610106
PCMT1	-0.887518201648322
A530020G20RIK	-0.887133580382665
GGT1	-0.886860417698129
POLR2B	-0.886057855595029
SLC16A6	-0.884514558081283
SUGT1	-0.884477163577699
PRMT7	-0.88428670568152
ZFAND5	-0.88359596678401
COPE	-0.881924382510881
IRGM2	-0.879777748983042
LOXL3	-0.879216013401681
MYBL1	-0.877679378618404
DUSP7	-0.877558201114803
NUP88	-0.877485798999329
RNF187	-0.877173493337519
BRIP1	-0.876795958010723
RAB11B	-0.875849969441663
DNAJA2	-0.875643139092388
PLEKHF2	-0.875473527993304
MAPK1	-0.874831393668041
BIN2	-0.874457185738054
MAEA	-0.873786672567217
DLAT	-0.873603282086009
BSCL2	-0.873336889377457
FAM76A	-0.873331179929978
P4HA1	-0.87237779900099
MIEF1	-0.871751968860516
RPL12	-0.871560880836378
N4BP2L1	-0.870968135937448
MLXIP	-0.870584695263076
NOD1	-0.87058002117696
RIT1	-0.870515981634601
SURF2	-0.869062919860202
PPA2	-0.86856356413921
TNIP1	-0.867491208209425
CCDC38	-0.867105583922671
EYA3	-0.866068874131187
TMSB4X	-0.863952055226651
PANK4	-0.863815829769508
CCDC62	-0.863792079623708
RPL36AL	-0.86351052024392
LSM8	-0.862708826427652
GM20634	-0.862219063153154
GNG10	-0.862020148110953
REL	-0.861488716062296
BCL2	-0.861137012297156
KCTD2	-0.860948820277624
GRIA1	-0.860855805100652
UBP1	-0.860797913409771
COG1	-0.86048181733926
GM40123	-0.860426907386581
IL1RL1	-0.86021180045659
EIF2S3Y	-0.860134907912991
ATRX	-0.859691668958641
ARF6	-0.859518401227117
RPL14	-0.858335801920693
MEF2D	-0.858210159904433
PTPN2	-0.857494256623824
PPM1A	-0.857032840122764
GBP2	-0.855843569313061
ENTPD6	-0.855663125881124
AHR	-0.855485236898395
4933434E20RIK	-0.855444005423156
CCNG2	-0.855428964423862
WDR44	-0.855178224813369
SVIL	-0.855155761112687
CLPX	-0.854741914659975
FBXL17	-0.853987692355646
OAZ1	-0.853513698768536
MED15	-0.853164394215531
GRM1	-0.853022656329088
AAMP	-0.852612089291872
SCRIB	-0.852561587828319
LNPK	-0.852264531871814
NDRG1	-0.851691803946638
UBA5	-0.851156809749689
PDLIM1	-0.851013589688437
JARID2	-0.850856539623588
CCT3	-0.850580785070938
CERKL	-0.850522434509593
SHLD2	-0.850138978562675
CBFB	-0.850118090493129
DTD2	-0.849914942065843
GPR68	-0.846616748193133
DCHS1	-0.84657318550141
STAT2	-0.84600273335022
TRPM1	-0.845874791091318
ISYNA1	-0.845754071007626
DRAM2	-0.845742650921291
PRKACB	-0.845633780057357
CLDND1	-0.8455114978725
TBL1X	-0.844442552745779
PLEKHB1	-0.843140333389205
RANBP2	-0.842961367591829
KLRC1	-0.841999261013654
GM37334	-0.841204368772249
CDK2	-0.841113745683892
RSRP1	-0.841083876565614
IFT57	-0.84084316030895
FUT7	-0.840550613384729
TNS1	-0.840173288881135
SEPTIN11	-0.840054048039938
PFDN5	-0.840015441983184
KIF5B	-0.839628620687002
DAP3	-0.839467874392648
SKI	-0.839116323813491
TXNL4B	-0.838549826996594
PCF11	-0.837809829361254
NPTXR	-0.834384820031675
PHF11C	-0.834367518058224
NUP214	-0.833609335716814
RASA1	-0.832972050822161
ELK4	-0.8321743232433
COQ2	-0.830827310552294
GRPEL1	-0.828311870875788
INO80E	-0.828261506698763
SFSWAP	-0.827515109983135
NFATC1	-0.827395948841346
NT5C3	-0.826331094491645
GOSR2	-0.826090289230308
EIF5A	-0.825657873782343
RWDD1	-0.825589432941515
PLAAT3	-0.82428699279942
NRAS	-0.823697184364437
MAP2K3	-0.823674493016854
EAF1	-0.823280751941852
INPP5D	-0.823208316888808
RPL35	-0.821789878485701
CEPT1	-0.821660099680209
SRD5A3	-0.821317456259394
AP3M2	-0.821304573834732
TOB2	-0.82097804013276
DTNB	-0.820936008343812
TACC1	-0.820837530150997
RCOR3	-0.81995609153529
PLEKHM2	-0.819813938078181
MED23	-0.81975050489076
FCHO1	-0.819713279955977
AP1S2	-0.819681049356344
ANKRD40	-0.818768476371013
CMTM6	-0.817653568011744
COPB2	-0.816903016430836
TIMM29	-0.816016046293983
SANBR	-0.815969534803596
STMN1	-0.815643236775078
UTP11	-0.81482652836848
MYBBP1A	-0.812634109874531
IIGP1	-0.811842006227662
FOXRED1	-0.811731107103094
TNS2	-0.811281501874847
HNRNPU	-0.810899768973329
OTOF	-0.81011923460603
GRK2	-0.809958673083791
SMC2	-0.809553654467844
API5	-0.809305508263614
SELENOP	-0.80914115224285
FGD5	-0.808730540828678
NAA16	-0.808679668994044
ZFP945	-0.808584353572665
GM2000	-0.807327884527787
GM26782	-0.807060711088944
SLX1B	-0.806463515932446
BCAM	-0.805135012254406
TRIM34A	-0.804899623976157
EFCC1	-0.804729323139115
DDHD2	-0.804685290765904
RPS27A	-0.803150894278906
NARF	-0.802525851235084
PGM2L1	-0.801681078961214
CARNMT1	-0.801673374535075
KAT7	-0.801316312435172
TRP53	-0.801231115805572
ZIC5	-0.80117107169997
LMBRD1	-0.800087717396748
RETREG1	-0.798976627575238
USP48	-0.79884773061044
COMMD8	-0.798693778256047
CAPZA2	-0.798560945120465
LIF	-0.798368557427327
COL8A2	-0.798330173365369
SLAMF7	-0.798223384629473
MCFD2	-0.798123380374847
PLOD3	-0.79799115758566
VDAC3	-0.79787049575027
TLR1	-0.79718259452028
LCP1	-0.797105737331829
MRPL40	-0.797104551971675
KCNJ15	-0.796559125707072
IL18RAP	-0.796198317521707
TRMT2A	-0.796115434135694
CYB5A	-0.795586057291335
PTBP3	-0.794795630377532
MXD3	-0.794380637303044
ARID3B	-0.793945890735538
SWI5	-0.793793320884186
NAA12	-0.793338615072802
SPCS2	-0.792943812484551
GM10552	-0.792902779691138
CLCF1	-0.792571686214162
MTG2	-0.792200606804844
DNAJC1	-0.791952022583321
TCF3	-0.791752426677131
ATP5G2	-0.791642729184041
DNAJC19	-0.791620026354705
GXYLT1	-0.790668872034316
VAMP3	-0.790517922422932
DDX59	-0.790236756140365
ANGEL2	-0.790194852437335
RAD23B	-0.790093736031695
FAM126B	-0.790005707563663
ARMCX3	-0.789621791092593
RYBP	-0.788862807853311
NEURL3	-0.788618027378582
CPSF1	-0.788261752381289
FAM161A	-0.787788141684171
IMPACT	-0.787705921601237
SATB2	-0.787634154924111
F2R	-0.787503499858329
SEPTIN8	-0.787021327535729
RFC5	-0.786967363605757
NDUFC1	-0.786651327318868
C130036L24RIK	-0.786422791830042
ACBD5	-0.786383232853426
ELF4	-0.786021450166816
LCLAT1	-0.785988384870289
GM12766	-0.785459242162078
PEX11B	-0.784700318387126
FBXO11	-0.784163582659411
PDZD8	-0.783614098885774
PEX11A	-0.783242219372437
TIAM1	-0.78271079724955
ATXN7L3B	-0.782483699188492
ANAPC4	-0.78170650405765
TIRAP	-0.781627972569573
ZFP740	-0.781351973328309
NIPAL1	-0.780997934289592
MTCL1	-0.780157452754802
RPS15	-0.780110598995736
LYZ2	-0.779921475090651
TMC6	-0.779475182887503
IL20RB	-0.779472291059555
GNAL	-0.778735280109843
CMAS	-0.778026765517913
MAN1B1	-0.777325080697377
PTPMT1	-0.776481308460789
EHD4	-0.775861622463775
ZFP991	-0.775336097561464
NDUFA2	-0.775137806912586
PSMB6	-0.774059517463291
ERCC6	-0.773982577941573
DNAAF2	-0.773752959805317
GGNBP2	-0.773508838212809
CEP97	-0.77347593319478
ZFP444	-0.773471365282935
FBXO21	-0.773241730305404
COMMD2	-0.773043215814303
KCTD9	-0.77268076142756
2810403D21RIK	-0.772310420024114
SKIDA1	-0.771751441977649
COPS3	-0.771546196197035
DPF1	-0.771534770527341
GNA13	-0.771328210760736
NAAA	-0.771302159622964
KDM7A	-0.771224581781708
MAGI3	-0.771034278191555
ZFP655	-0.769776339604526
CHD1L	-0.768667087025039
PIK3CG	-0.768554378466255
YIPF6	-0.768160043917229
ZFP46	-0.767869305586198
RBM8A	-0.767635323410716
PRKDC	-0.767142200049176
FIGN	-0.766965551885301
YPEL5	-0.766370245223526
ARRDC3	-0.765851167883437
ZMYM2	-0.765759138550608
ELFN1	-0.765072441142831
BACH1	-0.764682865487988
TOMM7	-0.764180665699846
POLR1E	-0.763204642686948
HACE1	-0.76309978209826
ASCC2	-0.762834304361994
VASP	-0.762586051249058
CTSD	-0.76237240705118
SAR1A	-0.761742707118297
OLA1	-0.761730204442076
STK40	-0.760588425898148
TSN	-0.759833049946655
RPA1	-0.759668509709386
XPO1	-0.759589724172135
THRAP3	-0.759026128517457
GM14399	-0.758722974630215
4833439L19RIK	-0.758687376894917
PPP1CC	-0.758353391710844
TENT5C	-0.758276662343091
GM20052	-0.758245532979708
ZFP990	-0.758224721311707
RPS8	-0.758049362353806
PDP1	-0.757859210867254
CTDSP1	-0.757674463431715
C1QTNF6	-0.757359200202684
UQCRFS1	-0.757115819622297
SYTL2	-0.757107326111662
PPP1R26	-0.75705671957065
RSRC2	-0.757044101239599
LTBP2	-0.755966869324823
DOHH	-0.755556724886526
SUPT7L	-0.755461464675336
1600012H06RIK	-0.755395442747645
NEMP2	-0.754692488137098
PRKRIP1	-0.754630570739557
LARP4	-0.753945620136281
TET2	-0.753085788926081
ADSS	-0.752694546468634
KNOP1	-0.752674923041247
LPCAT1	-0.75225589003338
DDX19B	-0.752001263574715
NUP85	-0.751864337488219
KHDRBS1	-0.751401584707291
TPM1	-0.750643402505694
CCNB1	-0.749951850444654
RBL1	-0.749453419735466
GM9989	-0.749237140497246
GM43111	-0.749155694434388
EXOC3	-0.748963948005078
WBP1L	-0.748743661683264
BTBD7	-0.748450839628392
PPM1K	-0.748177821975524
SRCAP	-0.74775076314004
CEP164	-0.747364436591462
FAM32A	-0.745953061663509
ENPP1	-0.74461603972679
SMAD5	-0.744427322952804
RIPOR2	-0.744256694252633
ELOVL5	-0.744247944712017
TFDP1	-0.74357242190058
RBM15	-0.743346606288846
DQX1	-0.743246365029514
ZFP932	-0.743095299520264
SUSD3	-0.742271564108394
PRKAB2	-0.741444634248828
PDSS1	-0.741443219449386
ARSB	-0.74127989348783
ARHGAP15	-0.74000066351183
MYLK3	-0.739830528535434
MTBP	-0.739387228520746
RHOBTB1	-0.739371920002543
9530068E07RIK	-0.739341460709437
MRPS21	-0.738887055141577
CD27	-0.738660058418124
ARRB1	-0.738122668027957
DENND11	-0.737977710428796
CHERP	-0.737674617507354
DCP2	-0.736413249469488
PTPA	-0.736301929899405
DDOST	-0.736082072700329
MBTPS1	-0.7353816672592
HEATR3	-0.735058030572753
MRPL17	-0.734680286632091
CCDC50-PS	-0.734393773067348
TTI1	-0.734106184470817
GAK	-0.733702181175906
NPTN	-0.733518093857142
DDX39A	-0.73331381613307
RNF168	-0.732858755239499
PEDS1	-0.732702448369536
ZGPAT	-0.732640713834743
PDHA1	-0.732302640385359
GFI1	-0.731542506345333
DNAJC13	-0.731356410035092
SREK1	-0.731237738167617
4930429P21RIK	-0.731085559852209
PLXDC1	-0.730762727948538
CPSF7	-0.730130962057878
WDR3	-0.729936735922355
POLDIP3	-0.729620322920414
TCP11L2	-0.72902185111672
GVIN-PS2	-0.728921168880835
4833420G17RIK	-0.728528412237717
SUMO3	-0.727929660157981
HSF5	-0.72768324315766
LMF2	-0.726823953739288
SPATA2	-0.726523720993505
EIF2S1	-0.726342495555317
COX7A2	-0.726008785102109
IWS1	-0.725653818173896
GVIN3	-0.725645552652851
KRCC1	-0.725495913373395
RPL18A	-0.72532135003505
SUCO	-0.725123365101866
ZBTB8OS	-0.724599191104246
RANBP6	-0.724588893636224
GM42696	-0.724385994591961
SERTAD2	-0.724217558707425
TRABD	-0.723231649983612
KCNK5	-0.723122743737202
VPS54	-0.723108227172201
AMD1	-0.723065189638813
CCHCR1	-0.722593814262511
EMC10	-0.722460446995586
NAP1L1	-0.722360249717323
GAD2	-0.721846577272023
SKOR1	-0.721720525381498
GM28453	-0.72134604663887
EIF3B	-0.720488131921994
TATDN2	-0.720474531502727
PPHLN1	-0.720416171636354
PER1	-0.720226427810105
CPTP	-0.720087882052523
GM5914	-0.720080530667393
MAP6	-0.720012768654727
LARP1	-0.71998383412702
ZFP646	-0.719937802939657
VWA5B2	-0.719797931806134
GLUD1	-0.719036774677869
ARL5C	-0.718518755839017
KXD1	-0.717902932223748
CTDNEP1	-0.717823508027643
CCT6A	-0.717742940466462
ECPAS	-0.717487930365358
ATP5G1	-0.717405002125217
IPMK	-0.717034391455058
ITPR2	-0.716648231145383
FGF2	-0.716523468750609
FAM78A	-0.715622548720394
FEZ1	-0.71511156334824
GTF3C4	-0.715010947951087
RPS28	-0.714665455464378
MPV17	-0.714046498730044
METTL14	-0.713771252990827
9930111J21RIK2	-0.713299084898724
USP19	-0.713166604074358
PTOV1	-0.713062762272356
LMTK3	-0.712982716750226
GM16201	-0.712936885282394
PPP1R15B	-0.712772555621524
GMEB1	-0.712157796969618
CCNDBP1	-0.71203477241665
NABP1	-0.711442501392758
ME1	-0.711334830034315
TRAPPC5	-0.710965732169982
TNFRSF13B	-0.710943587126626
STK39	-0.710484298712742
STK24	-0.710254143579888
DENND4A	-0.709750607063099
RPS24	-0.709385172404143
MRPL44	-0.708984173976999
FAM13A	-0.708957771458094
NANS	-0.708931234207992
NFASC	-0.708219307241524
ZFP748	-0.707938999215487
SSR1	-0.707926092303823
LY6C2	-0.707745187592903
CMKLR1	-0.706580133185709
TAF12	-0.705973595221187
KBTBD2	-0.705777666259738
TNFAIP1	-0.705560912388352
SUZ12	-0.705208083809631
TMEM201	-0.704735033326404
GM10605	-0.704547257726884
FBXO34	-0.704055533786723
SMIM1	-0.703208936200583
MAP3K7	-0.702416761087154
MED24	-0.702392926052673
MDH1	-0.702383238252386
KDM1B	-0.702179026937135
DFFA	-0.701444270205389
DNAJC7	-0.701248449355915
CAPN7	-0.701245027795639
RRN3	-0.700964615788083
GM37664	-0.700938778832789
OS9	-0.700891377845083
RNF141	-0.70034124616122
SRA1	-0.700329796498386
CBX7	-0.70025875215472
CCDC57	-0.700163268341571
TEX9	-0.700082468971849
RNF40	-0.699934087794587
KCTD3	-0.699263206187162
CBLB	-0.698514543966565
CISD2	-0.698354868225649
ARCN1	-0.6974137546366
MRFAP1	-0.697278796016483
GRAMD1A	-0.69721435485574
WIPF2	-0.697137123251537
CBFA2T3	-0.696815248153554
CIP2A	-0.696172211360722
EPS8L1	-0.694855560739514
ARHGEF16	-0.69438956229853
STRN	-0.693423687364376
UPF1	-0.693159292302177
SNX22	-0.692941824247263
PAPOLB	-0.692869070085642
JMJD8	-0.692787266677226
EVI5	-0.692663556592313
CENPL	-0.692117194374471
SIT1	-0.690970207903788
CDK19	-0.69090525658429
CYTH2	-0.690095412360039
MYO7B	-0.689799849719101
PPP2R2A	-0.689188955180912
ETV5	-0.688674472479566
IP6K1	-0.688280199235826
HAUS2	-0.688082978965788
SCLY	-0.687740028985465
SMAD3	-0.687489041617463
ZFP942	-0.687294059362542
ZFP579	-0.686636315489012
VEZF1	-0.686307119513743
MYCBPAP	-0.686180333558441
OTUD6B	-0.68596616434337
ATP6V1G1	-0.685656008330464
METTL2	-0.684721393087925
GM43511	-0.684678182012319
9430038I01RIK	-0.684639876265859
DCLK2	-0.684314095410721
CISH	-0.684313493458618
FEM1C	-0.68406964770764
GM42688	-0.68406337602387
ING2	-0.683722164544126
PIGBOS1	-0.683408872317551
FAM107B	-0.683006511427869
ANKRD17	-0.682871278012471
NECAB1	-0.682315382847496
NKIRAS2	-0.681561408885584
FZR1	-0.681466717275946
NEIL3	-0.681281182126519
PPP1R2	-0.680525934004229
GM12992	-0.680469038825464
HRH2	-0.68026618798501
SLC2A6	-0.680018872993897
GM38126	-0.679952513824851
CAPG	-0.679707418624973
PSIP1	-0.679507291102298
SLC3A2	-0.679207352581824
LMO4	-0.679116865480399
RCSD1	-0.678727990084283
PADI2	-0.67837511582144
AGPAT4	-0.678185161117167
POLA1	-0.678104751616148
TMEM29	-0.677731281028486
PSAT1	-0.677028564503109
B4GALT1	-0.676835252750858
ARAF	-0.676819329801447
SEC24B	-0.676340084532565
GRM7	-0.675942008111147
PRG4	-0.675893748391054
ABCC2	-0.675201845362199
SSC4D	-0.674728421353824
ACHE	-0.674571336381426
TIMM23	-0.67445971625991
AXIN2	-0.674426143826058
CRAT	-0.674127486322036
GVIN2	-0.674121519440633
MUS81	-0.673563109871326
2810408I11RIK	-0.673366458504518
ELOA	-0.672957106486792
NOP53	-0.672907573621651
DDX6	-0.672865402372442
HBS1L	-0.67260009414972
RNF19B	-0.6725572147404
RLF	-0.672478989630455
KANSL1	-0.672460473480049
MPP7	-0.67209552807955
NUDT17	-0.671857626621149
TSC22D4	-0.671565699372211
ARL5B	-0.670309927513654
SMC1A	-0.67029013341786
PHF3	-0.670209402504951
TNFAIP8	-0.670172875487234
ZYX	-0.670064952220446
PRKCA	-0.669715372765571
CFAP97	-0.669709154444758
TUBA1B	-0.669433756739022
SAMD10	-0.669135670653015
ARFIP2	-0.668786922249622
GNL2	-0.668312409877343
SLC45A4	-0.668252014860761
RALGAPA1	-0.668128839956093
UFM1	-0.667972327613485
DPF2	-0.66617999065778
CLIP1	-0.666060923345853
ANP32B	-0.666020773378281
SULF2	-0.665711637825279
WNT5A	-0.665398233611063
ANKHD1	-0.66512777986897
TRIM11	-0.665064947443014
PPIA	-0.664955181090482
AP2M1	-0.664338470964339
SIRT2	-0.664236862845195
TCERG1	-0.663635244273268
FZD10OS	-0.663488114453483
SNX25	-0.663296473218537
GM42748	-0.662475092257944
PPM1E	-0.662456126562324
TYSND1	-0.662377627963798
OSBPL5	-0.662055652183294
ENO1B	-0.662047514975179
GM49405	-0.661493173776736
TUG1	-0.660676746709264
FRMD8	-0.660170696476342
BCL7B	-0.659382465122427
TMEM167	-0.659018249707051
CPNE9	-0.65823662852762
RASSF3	-0.658223387813004
TMEM161B	-0.657807978915914
ZFP592	-0.657782798007001
RPS19	-0.657514139193412
TMX1	-0.657468855528856
HOXA3	-0.657453643688504
OXR1	-0.657450102638114
SARS	-0.657167392204561
TRIB2	-0.657070394384189
BICDL1	-0.65648226211695
UBFD1	-0.656016812231917
SH3BP2	-0.655627412659447
ADH5	-0.655418928876153
SCAP	-0.654856328460319
TARS2	-0.65473859769239
OCIAD1	-0.654650236681577
KIF2C	-0.654589883443821
LRRC17	-0.654561934390032
AACS	-0.654373313298142
SBF1	-0.654061147458651
ANKRD10	-0.654023757232865
ZFAS1	-0.652829603013592
XLR3A	-0.652654702994744
RNF24	-0.652345951662548
S1PR1	-0.652176841884218
GM13166	-0.651917941133058
DNLZ	-0.651270498352876
CSTF1	-0.65114099076396
CLIP2	-0.650856943571197
TMEM126A	-0.650760085474405
HOXB2	-0.650263293771252
AMD2	-0.650224887240248
SPTB	-0.650106212134142
COBLL1	-0.650060583040016
ZFYVE27	-0.649685279138381
ACSL4	-0.649570493620849
PSTPIP1	-0.649530891763485
FBXO46	-0.649421571524485
ALKBH3	-0.649286883987731
KLRK1	-0.647244864358536
ARIH1	-0.646737114130482
SH2D2A	-0.646682526602488
CLVS2	-0.646508979386085
GM10143	-0.645962355732963
SLC30A1	-0.645440858091796
PTGER2	-0.645410718949145
SETDB1	-0.645220159072377
SMARCD3	-0.644422082279135
PPP1R16A	-0.643653448289263
PHF20L1	-0.64354371268695
ARHGDIA	-0.643252914763971
AJM1	-0.642177067687639
BMP7	-0.641977272040843
TRMT9B	-0.641908829429721
THAP6	-0.641746619504011
VCL	-0.64083173762157
LPIN1	-0.640559360653804
ZPR1	-0.640424442735415
RBPJL	-0.640384734087429
TULP3	-0.640310603450233
MINK1	-0.640241560049406
KLC1	-0.639551806182235
ANKIB1	-0.639197975446147
CAB39	-0.639029011760313
PAN3	-0.63882280459646
SNX21	-0.638710094631104
CHD7	-0.638283554634743
RAP1GAP	-0.638118581894191
BTBD18	-0.638001859620922
GTF2IRD1	-0.637173724951937
GM7645	-0.636997930739228
SLC37A1	-0.636428848766389
ZFP936	-0.636225201271465
5430403G16RIK	-0.636223781276725
SLC17A9	-0.635684588282314
VRK2	-0.635387002137973
UNC119B	-0.634731668529588
5930403N24RIK	-0.634427160691052
PHC2	-0.634345676624003
RNF20	-0.633806488303065
GM37109	-0.633282726941664
4930523C07RIK	-0.632860619827472
METTL8	-0.632805846973481
DDX19A	-0.632476899283849
UBE2B	-0.632001114466074
CYTIP	-0.631696124355331
CEP162	-0.631538570991493
NUDT21	-0.631381019310728
ATG9A	-0.630690040071686
RBCK1	-0.630536685253616
CEP120	-0.630157326077495
SPRED2	-0.62992859171401
URB1	-0.629627052422075
ADAM10	-0.62937366048673
COL7A1	-0.629350495440382
BBS9	-0.629047187306341
EXOC1	-0.62875618117529
HAUS6	-0.628074243579598
B930036N10RIK	-0.627834919981449
NMT2	-0.627798271333047
WDR89	-0.626981877806474
PLIN2	-0.626892279902924
GRAP2	-0.626804562951826
EEF1A1	-0.62643340719902
STK19	-0.626387926269155
SMIM30	-0.626358084581282
SLC9B2	-0.626130237951458
MT-ND3	-0.62596705846256
ZSCAN10	-0.62591807010504
1110059G10RIK	-0.625628101298791
SIRT1	-0.625250934650425
CCT4	-0.624469370393396
TNFAIP3	-0.623059388453926
MROH7	-0.622377736518496
C77080	-0.622223420392928
GOLGA7	-0.621915954725703
GM38099	-0.621837200230107
PCNA	-0.62176396510997
IRF7	-0.621742636904653
BRCC3	-0.621247641293331
MACF1	-0.621234491092729
HMGB2	-0.621037621025003
ITPKB	-0.620671592415035
CDCA7	-0.61997477521665
CXCL9	-0.618992779466282
NFYB	-0.618557872840473
KIF1C	-0.618429503131227
SPAST	-0.617952708069956
ZBTB48	-0.617862373510192
FLI1	-0.617668015128663
CAPN10	-0.617442147435585
COG2	-0.616908599215996
PEX5	-0.616583806427205
TRMT10C	-0.616274438345884
RPL37A	-0.616258453409263
NET1	-0.615548891056164
SEMA3B	-0.615385106144688
MAP1S	-0.614442629044235
DIAPH1	-0.61400355199132
TARSL2	-0.613712771578187
ZFP180	-0.613401356535957
NAGK	-0.613384405947001
CD164	-0.613284878599861
STIP1	-0.613275707022181
A430093F15RIK	-0.613218975317671
CAPZA1	-0.612849456946719
IL6RA	-0.612839648504908
MICAL2	-0.612674526589488
PRIM2	-0.612353398621961
CCM2	-0.612341849075895
MT-ATP6	-0.611978238852196
TNKS2	-0.611945214454688
POGZ	-0.611312811727725
JTB	-0.611062188678109
GM13842	-0.610773376504466
CDK17	-0.61068904310607
MEX3B	-0.610312156092949
CCND3	-0.610066810087857
ARL8B	-0.609718796111896
ANO4	-0.609683574139406
GALNT6	-0.609474639838485
PPIF	-0.609194052639291
PSMC2	-0.609157223154781
ARAP1	-0.608641846612074
PSMG3	-0.608166668388571
B3GNT5	-0.607822586317976
SOX7	-0.607621344256949
CCZ1	-0.607257006563641
NELFA	-0.607165837157114
GM43336	-0.606599222900101
GTF2E1	-0.606521338560992
MRM1	-0.606111784753996
TMEM183A	-0.605824538180539
ADGRB2	-0.605796786141804
GM4876	-0.605756183924333
WFS1	-0.605569779807182
CASTOR2	-0.605407428862452
CDC25B	-0.605211139892806
MARCHF8	-0.604488271239992
CRACD	-0.603266531876172
TMC7	-0.603210390649821
TOMM34	-0.603156935203673
MYH9	-0.602662821109087
GNA15	-0.602451712697842
FOXD2OS	-0.602074246967387
PITPNM1	-0.602019097791568
CEP192	-0.601516004858208
STK11IP	-0.601349456387431
ZFP182	-0.600847729955284
CTC1	-0.600655584474964
TPRA1	-0.60061709396642
VASN	-0.600398411103629
BUD23	-0.60018374855566
MARCHF6	-0.599868020031928
ARL15	-0.599698555446559
SPOPFM3	-0.59957698953442
ELK3	-0.598895901004938
FURIN	-0.59888816621946
ADAM21	-0.597779503762986
UCK1	-0.597521184040256
DMPK	-0.597350960700161
THNSL1	-0.597319348811673
C030034I22RIK	-0.59688343997012
LARGE2	-0.596783188617611
TNFAIP2	-0.595971343823731
A530041M06RIK	-0.595940472403095
NCAPD2	-0.595663072648296
PCMTD2	-0.595373721057441
MAP2K2	-0.59516441433758
SLC41A1	-0.595152508070625
MAN2A2	-0.595071045216295
HAUS8	-0.59503118845777
RGS11	-0.594194183209617
RECQL	-0.593428512700904
PPIL4	-0.592721992371976
NDUFB2	-0.592662440086596
AKAP1	-0.592601578265852
COQ7	-0.592401635225893
CDK13	-0.592027915105503
SYDE2	-0.591699171994728
PDCD6IP	-0.591531299431424
TRIM56	-0.591431495706728
MPPED1	-0.591205736608924
BZW1	-0.590698205390406
NAA25	-0.590687104298984
GANAB	-0.590431627212011
TRAF4	-0.589942668689878
MLLT6	-0.589636962882703
GNPAT	-0.589126654609501
SRSF4	-0.588330559798631
ERCC1	-0.587588092397801
SRL	-0.587575356405187
PRR11	-0.587470310108708
ZC3H12A	-0.587317491271361
LOCKD	-0.587033561437979
MYH8	-0.586995923449948
ARID4A	-0.586917198869016
VMN2R121	-0.586785860497133
TOGARAM1	-0.586693103638678
GM11960	-0.586623431425763
WRNIP1	-0.586603641076502
PIWIL2	-0.586515258510794
COL24A1	-0.586303979204946
UBE3B	-0.586181290928113
SMARCC2	-0.586086063293686
GSPT1	-0.585756655082858
SDHAF3	-0.585061328820821
HADHB	-0.584957382432857
GM8797	-0.58492073742796
KDM4A	-0.584814446447306
POMT2	-0.584629913704883
MMP24	-0.584410192149003
DOP1A	-0.584070841170496
NAA20	-0.583871818157744
ADCY3	-0.583328499483714
MED28	-0.583287737710014
PIGU	-0.583086719212991
MCU	-0.582927189087295
PHLPP1	-0.582685677967245
PPTC7	-0.582366620775851
MIOS	-0.58228697437226
CCNT1	-0.582131287463229
GLI2	-0.581624924504765
MRPL18	-0.58160821945308
G3BP1	-0.581228787076592
AFTPH	-0.581199796529713
TBC1D31	-0.580778994234865
PAN2	-0.580748392460453
VDR	-0.580551206996229
IRF4	-0.580505876774628
PRELID1	-0.580455294896999
SLC36A1	-0.579971618388722
KANSL2	-0.579217201420846
ATP5C1	-0.579132371398532
DCUN1D4	-0.578833107974509
MED17	-0.57880787193713
EARS2	-0.57866692819991
NUP153	-0.57839851676694
SMARCD2	-0.578249340033056
WNK1	-0.578155742935315
4632404H12RIK	-0.578038605780117
FBXW5	-0.577781271809054
WDR7	-0.577691262736848
S1PR2	-0.577643794484498
CDC26	-0.577548575318327
CGAS	-0.577355159964557
SRXN1	-0.577273973750201
EFNA5	-0.577151993181645
HDHD2	-0.576846565784771
CCDC180	-0.576596645352004
CLK4	-0.576566670144447
GM15697	-0.576418489596864
CLEC12A	-0.575597787701111
BMF	-0.575357892259703
PHKG2	-0.575335195426055
EEF1G	-0.575178960643753
MYO1G	-0.575081004019229
PPP1R11	-0.574911492803958
RNF41	-0.57471623494644
CORO1A	-0.574696427793158
CNOT8	-0.574686886997629
NRP1	-0.574665558947339
GTF3A	-0.574643445437226
MOV10L1	-0.574430101820024
HSPBAP1	-0.574420240557836
JPT2	-0.57434309961052
SLC38A11	-0.574189569078628
RPS2-PS10	-0.574141074740672
SPAG17	-0.574131124025018
PNPLA2	-0.57406493537968
PID1	-0.573874128223827
RHOA	-0.573779600916556
AP3S2	-0.573500394767391
MEGF6	-0.573316258755172
FBXO28	-0.573267617834066
ARID5A	-0.572812036978705
HDHD5	-0.572774627603538
2410004P03RIK	-0.572576158583947
GM11942	-0.5723568207212
ING5	-0.572200886598548
EDEM3	-0.572169805365618
UBAP2L	-0.572081622789244
TXLNG	-0.571434907938599
TOP1	-0.571314750413762
PTPRS	-0.571281000784405
UBE2V2	-0.570899763646853
PRPF3	-0.570562951833043
DNAJA1	-0.570425903929812
SLC8B1	-0.570070421827556
LIPA	-0.569936172168853
RAF1	-0.569914291515523
E2F2	-0.569742093566728
XPO6	-0.569740182696247
RPS17	-0.569409541910041
COQ8A	-0.568935837521945
6430550D23RIK	-0.567924130871219
LRRC14	-0.567531963712668
GRN	-0.566483001265431
YTHDF3	-0.566245479974809
CEP57L1	-0.565698302380774
RRP12	-0.565366804631658
MRPL24	-0.56524799635339
PGAP3	-0.565208966562399
AGPAT5	-0.564998722398151
B430010I23RIK	-0.564175371796225
SIX1	-0.564123197744728
PRPF40A	-0.564103698036608
SRRT	-0.563832004234603
ESPL1	-0.563803329532665
TRMT1	-0.563670390137115
FUCA1	-0.563513835374648
CP	-0.563404058177701
CCDC117	-0.56327190214821
DHX15	-0.563150998453792
TGFB1	-0.56296640158227
ELL	-0.562572425355785
TRIM28	-0.562477633793893
PCNT	-0.562250775924786
ATXN1	-0.562113137118385
SLMAP	-0.562100336034888
IKBKG	-0.561762408047458
PEAR1	-0.561511921600497
NEK8	-0.561362412522564
CYTH1	-0.561335747947367
AFAP1L2	-0.560615383377503
AK5	-0.560566667643114
UBE2L3	-0.560121131373817
1700066B19RIK	-0.560069168112832
NOPCHAP1	-0.560023993259436
TIMP2	-0.559991772899766
GM19744	-0.559888734604585
PDK1	-0.559629325667812
[truncated: 9,159 more rows]
