# Supplementary material for: Maintenance DNA methylation is required for induced Treg reparative function following viral pneumonia in mice
Source: J Clin Invest. 2025 Sep 16;135(22):e192925. doi: 10.1172/JCI192925 (PMC12618063; doi:10.1172/JCI192925)
Supplement: Supporting data values [file jci-135-192925-s281.xlsx]

## Sheet: Fig 1B
DPI	recipients of iTreg																		recipients of nTreg											recipients of PBS									recipients of Tconv
0	98	95	97	95	97	99	97	98	96	96	98	98	95	95	98	96	98	96	98	97	98	97	98	97	97	98	97	98	98	97	99	98	98	99	98	98	95	98	97	97	98	99	99	97	97	96	93	99	98
8	89	96	95	93	97	97	98	98	99	93	89	92	92	89	96	94	89	94	95	97	89	95	95	97	96	97	91	93	92	91	98	97	95	97	98	94	97	92	94	91	86	86	88	99	97	93	96	98	88
10	87	86	77	82	89	89	97	97	92	85	81	86	86	88	89	84	72	83	85	84	79	78	91	89	79	92	93	88	72	66	84	94	86	89	84	83	93	91	81	76	80	55	81	78	75	75	81	91	75
11	91	88	77	84	88	90	91	89	94	87	81	83	89	89	93	84	68	81	86	71	80	80	87	93	83	97	89	84	77	63	89	92	86	82	85	85	89	89	86	72	72	45	74	90	62	65	77	92	81
12					89	99			98	90	85	84	87	87	98	87	71	82	90	83		84	96	96	88	90	93	84	68	51	90	94	92	83	82	80	91	92									74	96	82
14	92	96	79	87	94	98	91	97	96	90	93	93	97	97	98	97	71	86	84	87	90	87	98	97	96	98	98	85	71	64	92	95	95	80	84	90	94	96	89	89	64		81	89			79	96	85
16	97	95	82	95	95	98	99	98	99	97	94	93	94	96	98	97	74	86	92	97	93	90	97	97	96	98	99	90	77		97	98	96	80	83	94	98	98	98	71	60		86				86	97	92
18	93	98	84	90	99	99	99	99	99	96	96	97	99	99	99	99	83	94	92	98	89	92	99	97	98	99	99	98	78		97	99	99	53	70	97	99	99	99				86				85	98	98
20	99	88	88	99	99	98	99	99	99	97	99	97	99	97	98	99	88	96	98	98	96	95	98	99	99	99	99	99	85		97	99	99		82	99	99	98	98				97				82	99	98
22	99	97	97	98	99	98	99	99	99	97	99	97	99	97	98	99	93	97	98	98	98	92	99	99	99	99	99	98	83		97	98	98		62	99	99	98	99				92				85	99	98
Table Analyzed	24 DPI arterial blood oxygenation
Mixed-effects model (REML)	Matching: Stacked
Assume sphericity?	No
Alpha	0.05
Fixed effects (type III)	P value	P value summary	Statistically significant (P < 0.05)?	F (DFn, DFd)	Geisser-Greenhouse's epsilon
Row Factor	<0.0001	****	Yes	F (1.999, 81.74) = 44.01	0.2221
Column Factor	0.0441	*	Yes	F (3, 46) = 2.917
Row Factor x Column Factor	0.0023	**	Yes	F (27, 368) = 2.019
Random effects	SD	Variance
Subject	5.549	30.8
Residual	5.067	25.68
Was the matching effective?
Chi-square, df	182.4, 1
P value	<0.0001
P value summary	****
Is there significant matching (P < 0.05)?	Yes
Data summary
Number of columns (Column Factor)	4
Number of rows (Row Factor)	10
Number of subjects (Subject)	50
Number of missing values	46
Within each row, compare columns (simple effects within rows)
Number of families	10
Number of comparisons per family	3
Q	0.05
Two-stage linear step-up procedure of Benjamini, Krieger and Yekutieli	Mean Diff.	Discovery?	q value	Individual P Value
Row 1
iTreg n=18 vs. nTreg n=11	-0.7677	No	0.1143	0.0363
iTreg n=18 vs. Tconv n=12	-0.4722	No	0.5958	0.4169
nTreg n=11 vs. Tconv n=12	0.2955	No	0.5958	0.5675
Row 2
iTreg n=18 vs. nTreg n=11	-0.3838	No	0.7751	0.7382
iTreg n=18 vs. Tconv n=12	1.056	No	0.7751	0.5234
nTreg n=11 vs. Tconv n=12	1.439	No	0.7751	0.389
Row 4
iTreg n=18 vs. nTreg n=11	1.566	No	0.3781	0.5401
iTreg n=18 vs. Tconv n=12	8.028	Yes	0.0302	0.0144
nTreg n=11 vs. Tconv n=12	6.462	No	0.0671	0.0639
Row 5
iTreg n=18 vs. nTreg n=11	1.672	No	0.5659	0.539
iTreg n=18 vs. Tconv n=12	10.86	No	0.0619	0.0196
nTreg n=11 vs. Tconv n=12	9.189	No	0.085	0.054
Row 6
iTreg n=18 vs. nTreg n=11	0.8833	No	0.841	0.801
iTreg n=18 vs. Tconv n=12	3.083	No	0.841	0.58
nTreg n=11 vs. Tconv n=12	2.2	No	0.841	0.6971
Row 8
iTreg n=18 vs. nTreg n=11	1.687	No	0.6183	0.5889
iTreg n=18 vs. Tconv n=12	6.667	No	0.2843	0.0902
nTreg n=11 vs. Tconv n=12	4.98	No	0.3817	0.2423
Row 9
iTreg n=18 vs. nTreg n=11	0.4495	No	0.8987	0.8559
iTreg n=18 vs. Tconv n=12	8.222	No	0.255	0.1362
nTreg n=11 vs. Tconv n=12	7.773	No	0.255	0.1619
Row 10
iTreg n=18 vs. nTreg n=11	1.212	No	0.9387	0.6039
iTreg n=18 vs. Tconv n=12	1.667	No	0.9387	0.5899
nTreg n=11 vs. Tconv n=12	0.4545	No	0.9387	0.894
Row 11
iTreg n=18 vs. nTreg n=11	-0.2626	No	0.9123	0.8689
iTreg n=18 vs. Tconv n=12	1.222	No	0.9123	0.6816
nTreg n=11 vs. Tconv n=12	1.485	No	0.9123	0.6304
Row 12
iTreg n=18 vs. nTreg n=11	1.288	No	0.6565	0.4168
iTreg n=18 vs. Tconv n=12	2.667	No	0.6565	0.3016
nTreg n=11 vs. Tconv n=12	1.379	No	0.6578	0.6265
Test details	Mean 1	Mean 2	Mean Diff.	SE of diff.	N1	N2	t	DF
Row 1
iTreg n=18 vs. nTreg n=11	96.78	97.55	-0.7677	0.3463	18	11	2.217	24.22
iTreg n=18 vs. Tconv n=12	96.78	97.25	-0.4722	0.5695	18	12	0.8292	19.82
nTreg n=11 vs. Tconv n=12	97.55	97.25	0.2955	0.5039	11	12	0.5863	13.34
Row 2
iTreg n=18 vs. nTreg n=11	93.89	94.27	-0.3838	1.136	18	11	0.338	24.95
iTreg n=18 vs. Tconv n=12	93.89	92.83	1.056	1.622	18	12	0.6508	17.92
nTreg n=11 vs. Tconv n=12	94.27	92.83	1.439	1.629	11	12	0.8836	17.35
Row 4
iTreg n=18 vs. nTreg n=11	86.11	84.55	1.566	2.511	18	11	0.6236	19.59
iTreg n=18 vs. Tconv n=12	86.11	78.08	8.028	2.962	18	12	2.711	17.86
nTreg n=11 vs. Tconv n=12	84.55	78.08	6.462	3.299	11	12	1.959	20.35
Row 5
iTreg n=18 vs. nTreg n=11	85.94	84.27	1.672	2.672	18	11	0.6257	18.94
iTreg n=18 vs. Tconv n=12	85.94	75.08	10.86	4.137	18	12	2.625	14.36
nTreg n=11 vs. Tconv n=12	84.27	75.08	9.189	4.446	11	12	2.067	17.36
Row 6
iTreg n=18 vs. nTreg n=11	88.08	87.2	0.8833	3.455	12	10	0.2556	18.91
iTreg n=18 vs. Tconv n=12	88.08	85	3.083	5.178	12	4	0.5955	4.524
nTreg n=11 vs. Tconv n=12	87.2	85	2.2	5.335	10	4	0.4124	5.013
Row 8
iTreg n=18 vs. nTreg n=11	91.78	90.09	1.687	3.068	18	11	0.5499	18.68
iTreg n=18 vs. Tconv n=12	91.78	85.11	6.667	3.635	18	9	1.834	12.65
nTreg n=11 vs. Tconv n=12	90.09	85.11	4.98	4.103	11	9	1.214	16.15
Row 9
iTreg n=18 vs. nTreg n=11	93.72	93.27	0.4495	2.446	18	11	0.1838	22.16
iTreg n=18 vs. Tconv n=12	93.72	85.5	8.222	4.999	18	8	1.645	8.539
nTreg n=11 vs. Tconv n=12	93.27	85.5	7.773	5.112	11	8	1.52	9.225
Row 10
iTreg n=18 vs. nTreg n=11	95.67	94.45	1.212	2.294	18	11	0.5283	17.61
iTreg n=18 vs. Tconv n=12	95.67	94	1.667	2.954	18	6	0.5643	7.123
nTreg n=11 vs. Tconv n=12	94.45	94	0.4545	3.328	11	6	0.1366	10.21
Row 11
iTreg n=18 vs. nTreg n=11	96.56	96.82	-0.2626	1.572	18	11	0.1671	20.89
iTreg n=18 vs. Tconv n=12	96.56	95.33	1.222	2.844	18	6	0.4298	6.318
nTreg n=11 vs. Tconv n=12	96.82	95.33	1.485	2.956	11	6	0.5023	7.239
Row 12
iTreg n=18 vs. nTreg n=11	97.83	96.55	1.288	1.527	18	11	0.8433	11.15
iTreg n=18 vs. Tconv n=12	97.83	95.17	2.667	2.328	18	6	1.145	5.24
nTreg n=11 vs. Tconv n=12	96.55	95.17	1.379	2.739	11	6	0.5034	9.234
[truncated: 11 more columns]

## Sheet: Fig 1C
	Day	Recipients of DTx only	Recipients of flu only (no DTx)	Recipients of nTregs	Recipients of PBS	Recipients of Tconv	Recipients of Uhrf1+/+ iTreg
7/12/2022 cohort	12					1
	14					1
	16					1
	16				1
	18				1
	18					1
	24	0
	24	0
	24		0
	24		0
	24		0
	24		0
	24			0
	24			0
	24			0
	24			0
	24			0
	24						0
	24						0
	24						0
	24						0
	24						0
	24						0
	24						0
	24				0
	24				0
	24				0
	24				0
	24					0
	24					0
	24					0
4/5/2023 cohort	12					1
	14
	18
	24		0
	24		0
	24	0
	24	0
	24			0
	24			0
	24			0
	24			0
	24			0
	24			0
	24						0
	24						0
	24					0
	24					0
	24
	24
	24
	24
8/29/2023 cohort	12					1
	12				1
	12				1
	12				1
	14			1
	16					1
	16					1
	18					1
	24		0
	24		0
	24		0
	24			0
	24			0
	24			0
	24			0
	24			0
	24			0
	24			0
	24			0
	24			0
	24			0
	24				0
	24				0
	24				0
	24				0
	24				0
	24					0
	24					0
	24					0
	24					0
3/18/2024 cohort	10
	14
	24
	24
	24
	24
	24
	24
	24
	24			0
	24			0
	24				0
	24				0
	24				0
	24				0
	24					0
	24					0
	24					0
	24					0
5/7/2024 cohort	24			0
	24			0
	24			0
	24				0
	24				0
	24				0
	24					0
	24					0
	24					0
	24						0
	24						0
	24						0
	24						0
	24						0
	24						0
	24						0
	24						0
	24						0
Comparison of Survival Curves
Log-rank (Mantel-Cox) test (recommended)
Chi square	18.74
df	5
P value	0.0021
P value summary	**
Are the survival curves sig different?	Yes
Logrank test for trend (recommended)
Chi square	1.899
df	1
P value	0.1681
P value summary	ns
Sig. trend?	No
Gehan-Breslow-Wilcoxon test
Chi square	18.46
df	5
P value	0.0024
P value summary	**
Are the survival curves sig different?	Yes

## Sheet: Fig 1D
	recipients of nTreg	recipients of PBS	recipients of Tconv	recipients of No DTx	recipients of iTreg
	47	29.7	37.6	59	32.1
	55.6	23.8	40.8	65.3	7.27
	42.4	28.4	36.8	55.4	10.3
	32.3	21.7	36.8		21.4
	42.7	25.5	30.9		20.6
	57.6	30.8	30		21.5
	44.4	31.8	40.3		26.4
	32.9	31.5	30.3		34.8
	35.2	42.4	25.1		12.7
	46.5	30.8	26.4
	49.8	12
	47.3	25.7
	40.2
	13.5
	18.1
	Table Analyzed	24 DPI epithelial cell frequency
		No DTx			No DTx			No DTx			iTreg
		vs.			vs.			vs.			vs.
		nTreg			PBS			Tconv			No DTx
	Mann Whitney test			Mann Whitney test			Mann Whitney test			Mann Whitney test
	P value	0.0098		P value	0.0044		P value	0.007		P value	0.0091
	Exact or approximate P value?	Exact		Exact or approximate P value?	Exact		Exact or approximate P value?	Exact		Exact or approximate P value?	Exact
	P value summary	**		P value summary	**		P value summary	**		P value summary	**			Multiple Mann-Whitney tests
	Significantly different (P < 0.05)?	Yes		Significantly different (P < 0.05)?	Yes		Significantly different (P < 0.05)?	Yes		Significantly different (P < 0.05)?	Yes			Discovery?	P value	Mean rank of Column A	Mean rank of Column B	Mean rank diff.	Mann-Whitney U	q value
	One- or two-tailed P value?	Two-tailed		One- or two-tailed P value?	Two-tailed		One- or two-tailed P value?	Two-tailed		One- or two-tailed P value?	Two-tailed		0	No	>0.999999	7.5	7.5	0	22.5	0.583333
	Sum of ranks in column A,D	122 , 49		Sum of ranks in column B,D	78 , 42		Sum of ranks in column C,D	55 , 36		Sum of ranks in column D,E	33 , 45		4	No	>0.999999	7.5	7.5	0	22.5	0.583333
	Mann-Whitney U	2		Mann-Whitney U	0		Mann-Whitney U	0		Mann-Whitney U	0		6	No	0.453546	8.167	6.3	1.867	16.5	0.396853
													8	No	0.606394	8	6.6	1.4	18	0.454795
	Difference between medians			Difference between medians			Difference between medians			Difference between medians			10	Yes	0.006993	9.667	3.6	6.067	3	0.009178
	Median of column A	42.70, n=15		Median of column B	29.05, n=12		Median of column C	33.85, n=10		Median of column D	59.00, n=3		12	Yes	0.003996	9.778	3.4	6.378	2	0.009178
	Median of column D	59.00, n=3		Median of column D	59.00, n=3		Median of column D	59.00, n=3		Median of column E	21.40, n=9		14	Yes	0.006993	9.667	3.6	6.067		0.009178
	Difference: Actual	16.3		Difference: Actual	29.95		Difference: Actual	25.15		Difference: Actual	-37.6		16	Yes	0.004496	9.722	3.5	6.222	2.5	0.009178
	Difference: Hodges-Lehmann	18		Difference: Hodges-Lehmann	32.45		Difference: Hodges-Lehmann	26.55		Difference: Hodges-Lehmann	-38.4		18	No	0.119381	8.833	5.1	3.733	10.5	0.12535
	96.08% CI of difference	7.700 to 37.30		95.16% CI of difference	23.90 to 41.50		95.10% CI of difference	18.20 to 35.00		96.36% CI of difference	-52.60 to -24.20
	Exact or approximate CI?	Exact		Exact or approximate CI?	Exact		Exact or approximate CI?	Exact		Exact or approximate CI?	Exact
		PBS			Tconv			iTreg		Column E	iTreg
		vs.			vs.			vs.		vs.	vs.
		nTreg			nTreg			nTreg		Column B	PBS
	Mann Whitney test			Mann Whitney test			Mann Whitney test			Mann Whitney test
	P value	0.0012		P value	0.0344		P value	0.0007		P value	0.107
	Exact or approximate P value?	Exact		Exact or approximate P value?	Exact		Exact or approximate P value?	Exact		Exact or approximate P value?	Exact
	P value summary	**		P value summary	*		P value summary	***		P value summary	ns
	Significantly different (P < 0.05)?	Yes		Significantly different (P < 0.05)?	Yes		Significantly different (P < 0.05)?	Yes		Significantly different (P < 0.05)?	No
	One- or two-tailed P value?	Two-tailed		One- or two-tailed P value?	Two-tailed		One- or two-tailed P value?	Two-tailed		One- or two-tailed P value?	Two-tailed
	Sum of ranks in column A,B	273.5 , 104.5		Sum of ranks in column A,C	233 , 92		Sum of ranks in column A,E	241 , 59		Sum of ranks in column B,E	155 , 76
	Mann-Whitney U	26.5		Mann-Whitney U	37		Mann-Whitney U	14		Mann-Whitney U	31
	Difference between medians			Difference between medians			Difference between medians			Difference between medians
	Median of column A	42.70, n=15		Median of column A	42.70, n=15		Median of column A	42.70, n=15		Median of column B	29.05, n=12
	Median of column B	29.05, n=12		Median of column C	33.85, n=10		Median of column E	21.40, n=9		Median of column E	21.40, n=9
	Difference: Actual	-13.65		Difference: Actual	-8.85		Difference: Actual	-21.3		Difference: Actual	-7.65
	Difference: Hodges-Lehmann	-14.7		Difference: Hodges-Lehmann	-8.85		Difference: Hodges-Lehmann	-21.2		Difference: Hodges-Lehmann	-7.7
	95.31% CI of difference	-20.90 to -5.500		95.25% CI of difference	-16.30 to -1.900		95.24% CI of difference	-29.90 to -10.83		95.09% CI of difference	-16.00 to 0.9000
	Exact or approximate CI?	Exact		Exact or approximate CI?	Exact		Exact or approximate CI?	Exact		Exact or approximate CI?	Exact
		iTreg		Two-stage linear step-up procedure of Benjamini, Krieger and Yekutieli
		vs.		Q = 0.05
		Tconv		Discovery?	P value	q value
				Yes	0.0098	0.00147
	Mann Whitney test			Yes	0.0044	0.0011813
	P value	0.0045		Yes	0.007	0.00147
	Exact or approximate P value?	Exact		Yes	0.0091	0.00147
	P value summary	**		Yes	0.0012	0.00063
	Significantly different (P < 0.05)?	Yes		Yes	0.0344	0.004515
	One- or two-tailed P value?	Two-tailed		Yes	0.0007	0.00063
	Sum of ranks in column C,E	133.5 , 56.50		Yes	0.107	0.0124833
	Mann-Whitney U	11.5		Yes	0.0045	0.0011813
	Difference between medians
	Median of column C	33.85, n=10
	Median of column E	21.40, n=9
	Difference: Actual	-12.45
	Difference: Hodges-Lehmann	-13.8
	95.65% CI of difference	-20.00 to -4.500
	Exact or approximate CI?	Exact

## Sheet: Fig 1E
	recipients of nTreg	recipients of PBS	recipients of Tconv	recipients of No DTx	recipients of iTreg
	48	28.8	40.8	63.5	5.41
	56.9	22.1	46.7	58.8	4.55
	43.8	23.2	38.2	64.9	6.83
	32.4	16.8	38.4		33.3
	43.5	24.1	33.8		28.6
	61.5	26.9	9.2		28.5
	46.9	27.9	27.9		34.3
	26.2	41.4	29.2		17.5
	36.3	40.5	25.3		7.19
	45.6	7.65	34.1
	48.2	35.6
	49.8
	43.8
	6.77
	22.9
	Table Analyzed	24 DPI ATII cell frequency
		iTreg			No DTx			No DTx			No DTx
		vs.			vs.			vs.			vs.
		No DTx			Tconv			PBS			nTreg
	Mann Whitney test			Mann Whitney test			Mann Whitney test			Mann Whitney test
	P value	0.0091		P value	0.007		P value	0.0055		P value	0.0049
	Exact or approximate P value?	Exact		Exact or approximate P value?	Exact		Exact or approximate P value?	Exact		Exact or approximate P value?	Exact
	P value summary	**		P value summary	**		P value summary	**		P value summary	**
	Significantly different (P < 0.05)?	Yes		Significantly different (P < 0.05)?	Yes		Significantly different (P < 0.05)?	Yes		Significantly different (P < 0.05)?	Yes
	One- or two-tailed P value?	Two-tailed		One- or two-tailed P value?	Two-tailed		One- or two-tailed P value?	Two-tailed		One- or two-tailed P value?	Two-tailed
	Sum of ranks in column D,E	33 , 45		Sum of ranks in column C,D	55 , 36		Sum of ranks in column B,D	66 , 39		Sum of ranks in column A,D	121 , 50
	Mann-Whitney U	0		Mann-Whitney U	0		Mann-Whitney U	0		Mann-Whitney U	1
	Difference between medians			Difference between medians			Difference between medians			Difference between medians
	Median of column D	63.50, n=3		Median of column C	33.95, n=10		Median of column B	26.90, n=11		Median of column A	43.80, n=15
	Median of column E	17.50, n=9		Median of column D	63.50, n=3		Median of column D	63.50, n=3		Median of column D	63.50, n=3
	Difference: Actual	-46		Difference: Actual	29.55		Difference: Actual	36.6		Difference: Actual	19.7
	Difference: Hodges-Lehmann	-46		Difference: Hodges-Lehmann	29.5		Difference: Hodges-Lehmann	36.1		Difference: Hodges-Lehmann	18
	96.36% CI of difference	-58.95 to -29.20		95.10% CI of difference	18.20 to 39.60		96.15% CI of difference	23.00 to 48.10		96.08% CI of difference	8.000 to 38.70
	Exact or approximate CI?	Exact		Exact or approximate CI?	Exact		Exact or approximate CI?	Exact		Exact or approximate CI?	Exact
		PBS			Tconv			iTreg			iTreg
		vs.			vs.			vs.			vs.
		nTreg			nTreg			nTreg			PBS
	Mann Whitney test			Mann Whitney test			Mann Whitney test			Mann Whitney test
	P value	0.0052		P value	0.0603		P value	0.0016		P value	0.2014
	Exact or approximate P value?	Exact		Exact or approximate P value?	Exact		Exact or approximate P value?	Exact		Exact or approximate P value?	Exact
	P value summary	**		P value summary	ns		P value summary	**		P value summary	ns
	Significantly different (P < 0.05)?	Yes		Significantly different (P < 0.05)?	No		Significantly different (P < 0.05)?	Yes		Significantly different (P < 0.05)?	No
	One- or two-tailed P value?	Two-tailed		One- or two-tailed P value?	Two-tailed		One- or two-tailed P value?	Two-tailed		One- or two-tailed P value?	Two-tailed
	Sum of ranks in column A,B	255 , 96		Sum of ranks in column A,C	229 , 96		Sum of ranks in column A,E	238 , 62		Sum of ranks in column B,E	133 , 77
	Mann-Whitney U	30		Mann-Whitney U	41		Mann-Whitney U	17		Mann-Whitney U	32
	Difference between medians			Difference between medians			Difference between medians			Difference between medians
	Median of column A	43.80, n=15		Median of column A	43.80, n=15		Median of column A	43.80, n=15		Median of column B	26.90, n=11
	Median of column B	26.90, n=11		Median of column C	33.95, n=10		Median of column E	17.50, n=9		Median of column E	17.50, n=9
	Difference: Actual	-16.9		Difference: Actual	-9.85		Difference: Actual	-26.3		Difference: Actual	-9.4
	Difference: Hodges-Lehmann	-16.4		Difference: Hodges-Lehmann	-9.7		Difference: Hodges-Lehmann	-21.3		Difference: Hodges-Lehmann	-9.4
	95.27% CI of difference	-23.90 to -5.100		95.25% CI of difference	-18.50 to 1.400		95.24% CI of difference	-38.39 to -12.30		95.35% CI of difference	-20.71 to 5.300
	Exact or approximate CI?	Exact		Exact or approximate CI?	Exact		Exact or approximate CI?	Exact		Exact or approximate CI?	Exact
		iTreg
		vs.			Two-stage linear step-up procedure of Benjamini, Krieger and Yekutieli
		Tconv			Q = 0.05
					Discovery?	P value	q value
	Mann Whitney test				Yes	0.0091	0.003185
	P value	0.022			Yes	0.007	0.00294
	Exact or approximate P value?	Exact			Yes	0.0055	0.0028875
	P value summary	*			Yes	0.0049	0.0028875
	Significantly different (P < 0.05)?	Yes			Yes	0.0052	0.0028875
	One- or two-tailed P value?	Two-tailed			Yes	0.0603	0.0158288
	Sum of ranks in column C,E	128 , 62			Yes	0.0016	0.0028875
	Mann-Whitney U	17			Yes	0.2014	0.0469933
					Yes	0.022	0.0066
	Difference between medians
	Median of column C	33.95, n=10
	Median of column E	17.50, n=9
	Difference: Actual	-16.45
	Difference: Hodges-Lehmann	-12.9
	95.65% CI of difference	-28.39 to -0.8000
	Exact or approximate CI?	Exact

## Sheet: Fig 1F
	recipients of nTreg	recipients of PBS	recipients of Tconv	recipients of No DTx	recipients of iTreg
	2.5	3.9	4.49	6.21	16.6*
	2.29	5.33	5.16	8.31	0.76
	4.07	10.4	2.59	4.65	0.61
	5.21	12.5	3.02		0.11
	5.21	4.34	3.04		0.82
	1.93	9.19	28.3*		0.12
	3.34	3.55	14.8*		0.08
	6.97	2.37	2.83		11.7*
	2.72	0.95	2.01		2.79
	4.27	0.98	2.23
	9.51	0.44
	3.9
	5.91
	2.89
	0.38
	Identified outliers
		nTreg	PBS	Tconv	No DTx	iTreg
	Method
	ROUT (Q = 5%)
	Number of points
	# Y values analyzed	15	11	10	3	9
	Outliers	0	0	2	0	2
	Table Analyzed	24 DPI Krt5+ epithlial cell frequency
		iTreg			No DTx			No DTx			No DTx
		vs.			vs.			vs.			vs.
		No DTx			Tconv			PBS			nTreg
	Mann Whitney test			Mann Whitney test			Mann Whitney test			Mann Whitney test
	P value	0.0167		P value	0.0242		P value	0.3681		P value	0.0993
	Exact or approximate P value?	Exact		Exact or approximate P value?	Exact		Exact or approximate P value?	Exact		Exact or approximate P value?	Exact
	P value summary	*		P value summary	*		P value summary	ns		P value summary	ns
	Significantly different (P < 0.05)?	Yes		Significantly different (P < 0.05)?	Yes		Significantly different (P < 0.05)?	No		Significantly different (P < 0.05)?	No
	One- or two-tailed P value?	Two-tailed		One- or two-tailed P value?	Two-tailed		One- or two-tailed P value?	Two-tailed		One- or two-tailed P value?	Two-tailed
	Sum of ranks in column D,E	27 , 28		Sum of ranks in column C,D	37 , 29		Sum of ranks in column B,D	76 , 29		Sum of ranks in column A,D	128 , 43
	Mann-Whitney U	0		Mann-Whitney U	1		Mann-Whitney U	10		Mann-Whitney U	8
	Difference between medians			Difference between medians			Difference between medians			Difference between medians
	Median of column D	6.210, n=3		Median of column C	2.925, n=8		Median of column B	3.900, n=11		Median of column A	3.900, n=15
	Median of column E	0.6100, n=7		Median of column D	6.210, n=3		Median of column D	6.210, n=3		Median of column D	6.210, n=3
	Difference: Actual	-5.6		Difference: Actual	3.285		Difference: Actual	2.31		Difference: Actual	2.31
	Difference: Hodges-Lehmann	-5.52		Difference: Hodges-Lehmann	3.18		Difference: Hodges-Lehmann	2.31		Difference: Hodges-Lehmann	2.36
	96.67% CI of difference	-8.200 to -3.420		95.15% CI of difference	1.050 to 5.720		96.15% CI of difference	-4.540 to 5.940		96.08% CI of difference	-0.7600 to 5.590
	Exact or approximate CI?	Exact		Exact or approximate CI?	Exact		Exact or approximate CI?	Exact		Exact or approximate CI?	Exact
		PBS			Tconv			iTreg			iTreg
		vs.			vs.			vs.			vs.
		nTreg			nTreg			nTreg			PBS
	Mann Whitney test			Mann Whitney test			Mann Whitney test			Mann Whitney test
	P value	0.8484		P value	0.3492		P value	0.0007		P value	0.0028
	Exact or approximate P value?	Exact		Exact or approximate P value?	Exact		Exact or approximate P value?	Exact		Exact or approximate P value?	Exact
	P value summary	ns		P value summary	ns		P value summary	***		P value summary	**
	Significantly different (P < 0.05)?	No		Significantly different (P < 0.05)?	No		Significantly different (P < 0.05)?	Yes		Significantly different (P < 0.05)?	Yes
	One- or two-tailed P value?	Two-tailed		One- or two-tailed P value?	Two-tailed		One- or two-tailed P value?	Two-tailed		One- or two-tailed P value?	Two-tailed
	Sum of ranks in column A,B	198.5 , 152.5		Sum of ranks in column A,C	195 , 81		Sum of ranks in column A,E	217 , 36		Sum of ranks in column B,E	136 , 35
	Mann-Whitney U	78.5		Mann-Whitney U	45		Mann-Whitney U	8		Mann-Whitney U	7
	Difference between medians			Difference between medians			Difference between medians			Difference between medians
	Median of column A	3.900, n=15		Median of column A	3.900, n=15		Median of column A	3.900, n=15		Median of column B	3.900, n=11
	Median of column B	3.900, n=11		Median of column C	2.925, n=8		Median of column E	0.6100, n=7		Median of column E	0.6100, n=7
	Difference: Actual	0		Difference: Actual	-0.975		Difference: Actual	-3.29		Difference: Actual	-3.29
	Difference: Hodges-Lehmann	0.12		Difference: Hodges-Lehmann	-0.715		Difference: Hodges-Lehmann	-3.12		Difference: Hodges-Lehmann	-3.43
	95.27% CI of difference	-1.940 to 3.280		95.27% CI of difference	-2.260 to 0.5900		95.35% CI of difference	-5.090 to -1.810		95.59% CI of difference	-8.580 to -0.7600
	Exact or approximate CI?	Exact		Exact or approximate CI?	Exact		Exact or approximate CI?	Exact		Exact or approximate CI?	Exact
		iTreg
		vs.				Two-stage linear step-up procedure of Benjamini, Krieger and Yekutieli
		Tconv				Q = 0.05
						Discovery?	P value	q value
	Mann Whitney test					Yes	0.0167	0.017535
	P value	0.0022				Yes	0.0242	0.020328
	Exact or approximate P value?	Exact				No	0.3681	0.193252
	P value summary	**				No	0.0993	0.06951
	Significantly different (P < 0.05)?	Yes				No	0.8484	0.39592
	One- or two-tailed P value?	Two-tailed				No	0.3492	0.193252
	Sum of ranks in column C,E	89 , 31				Yes	0.0007	0.00294
	Mann-Whitney U	3				Yes	0.0028	0.00392
						Yes	0.0022	0.00392
	Difference between medians
	Median of column C	2.925, n=8
	Median of column E	0.6100, n=7
	Difference: Actual	-2.315
	Difference: Hodges-Lehmann	-2.27
	95.99% CI of difference	-3.730 to -1.470
	Exact or approximate CI?	Exact

## Sheet: Fig 1G
		recipients of nTreg	recipients of PBS	recipients of Tconv	recipients of No DTx	recipients of iTreg
		0.27	1.93	0.78	2.75	1.97
		0.43	1.01	0.94	2.32	2.29
		0.36	5.26*	2.99	3.42	1.83
		0.5	5.45*	2.08		1.85
		0.48	2.17	0.46		1.12
		1.69	0.59	3.41		1.05
		1.26	1.59	0.86		1.3
		9.38*	0.81	0.83		2.47
		2.46	0.75	1.79		0.77
		1.09	0.59	1.24
		1.05	1.41
		1.12
		0.93
		1.72
		1.39
Identified outliers
Method
ROUT (Q = 5%)
Number of points
# Y values analyzed	15	11	10	3	9
Outliers	1	2	0	0	0
Table Analyzed	24 DPI Ki-67+ ATII cell frequency
			iTreg			No DTx			No DTx			No DTx
			vs.			vs.			vs.			vs.
			No DTx			Tconv			PBS			nTreg
		Mann Whitney test			Mann Whitney test			Mann Whitney test			Mann Whitney test
		P value	0.0182		P value	0.0769		P value	0.0091		P value	0.0059
		Exact or approximate P value?	Exact		Exact or approximate P value?	Exact		Exact or approximate P value?	Exact		Exact or approximate P value?	Exact
		P value summary	*		P value summary	ns		P value summary	**		P value summary	**
		Significantly different (P < 0.05)?	Yes		Significantly different (P < 0.05)?	No		Significantly different (P < 0.05)?	Yes		Significantly different (P < 0.05)?	Yes
		One- or two-tailed P value?	Two-tailed		One- or two-tailed P value?	Two-tailed		One- or two-tailed P value?	Two-tailed		One- or two-tailed P value?	Two-tailed
		Sum of ranks in column D,E	32 , 46		Sum of ranks in column C,D	59 , 32		Sum of ranks in column B,D	45 , 33		Sum of ranks in column A,D	106 , 47
		Mann-Whitney U	1		Mann-Whitney U	4		Mann-Whitney U	0		Mann-Whitney U	1
		Difference between medians			Difference between medians			Difference between medians			Difference between medians
		Median of column D	2.750, n=3		Median of column C	1.090, n=10		Median of column B	1.010, n=9		Median of column A	1.070, n=14
		Median of column E	1.830, n=9		Median of column D	2.750, n=3		Median of column D	2.750, n=3		Median of column D	2.750, n=3
		Difference: Actual	-0.92		Difference: Actual	1.66		Difference: Actual	1.74		Difference: Actual	1.68
		Difference: Hodges-Lehmann	-1.2		Difference: Hodges-Lehmann	1.5		Difference: Hodges-Lehmann	1.73		Difference: Hodges-Lehmann	1.82
		96.36% CI of difference	-2.300 to -0.2800		95.10% CI of difference	-0.2400 to 2.560		96.36% CI of difference	0.5800 to 2.670		95.29% CI of difference	0.9600 to 2.490
		Exact or approximate CI?	Exact		Exact or approximate CI?	Exact		Exact or approximate CI?	Exact		Exact or approximate CI?	Exact
			PBS			Tconv			iTreg			iTreg
			vs.			vs.			vs.			vs.
			nTreg			nTreg			nTreg			PBS
		Mann Whitney test			Mann Whitney test			Mann Whitney test			Mann Whitney test
		P value	0.5059		P value	0.3407		P value	0.0371		P value	0.1311
		Exact or approximate P value?	Exact		Exact or approximate P value?	Exact		Exact or approximate P value?	Exact		Exact or approximate P value?	Exact
		P value summary	ns		P value summary	ns		P value summary	*		P value summary	ns
		Significantly different (P < 0.05)?	No		Significantly different (P < 0.05)?	No		Significantly different (P < 0.05)?	Yes		Significantly different (P < 0.05)?	No
		One- or two-tailed P value?	Two-tailed		One- or two-tailed P value?	Two-tailed		One- or two-tailed P value?	Two-tailed		One- or two-tailed P value?	Two-tailed
		Sum of ranks in column A,B	157 , 119		Sum of ranks in column A,C	158 , 142		Sum of ranks in column A,E	135 , 141		Sum of ranks in column B,E	68 , 103
		Mann-Whitney U	52		Mann-Whitney U	53		Mann-Whitney U	30		Mann-Whitney U	23
		Difference between medians			Difference between medians			Difference between medians			Difference between medians
		Median of column A	1.070, n=14		Median of column A	1.070, n=14		Median of column A	1.070, n=14		Median of column B	1.010, n=9
		Median of column B	1.010, n=9		Median of column C	1.090, n=10		Median of column E	1.830, n=9		Median of column E	1.830, n=9
		Difference: Actual	-0.06		Difference: Actual	0.02		Difference: Actual	0.76		Difference: Actual	0.82
		Difference: Hodges-Lehmann	0.22		Difference: Hodges-Lehmann	0.37		Difference: Hodges-Lehmann	0.63		Difference: Hodges-Lehmann	0.42
		95.44% CI of difference	-0.4500 to 0.6700		95.16% CI of difference	-0.2900 to 1.150		95.44% CI of difference	0.01000 to 1.210		96.00% CI of difference	-0.2400 to 1.160
		Exact or approximate CI?	Exact		Exact or approximate CI?	Exact		Exact or approximate CI?	Exact		Exact or approximate CI?	Exact
			iTreg			Two-stage linear step-up procedure of Benjamini, Krieger and Yekutieli
			vs.			Q = 0.05
			Tconv			Discovery?	P value	q value
						Yes	0.0182	0.04459
		Mann Whitney test				No	0.0769	0.113043
		P value	0.4967			Yes	0.0091	0.0334425
		Exact or approximate P value?	Exact			Yes	0.0059	0.0334425
		P value summary	ns			No	0.5059	0.413152
		Significantly different (P < 0.05)?	No			No	0.3407	0.357735
		One- or two-tailed P value?	Two-tailed			No	0.0371	0.0681713
		Sum of ranks in column C,E	91 , 99			No	0.1311	0.160598
		Mann-Whitney U	36			No	0.4967	0.413152
		Difference between medians
		Median of column C	1.090, n=10
		Median of column E	1.830, n=9
		Difference: Actual	0.74
		Difference: Hodges-Lehmann	0.24
		95.65% CI of difference	-0.7800 to 1.030
		Exact or approximate CI?	Exact

## Sheet: Fig 2B
Day in Culture	Early Uhrf1+/+ iTreg				Early Uhrf1fl/fl iTreg				Delayed Uhrf1+/+ iTreg				Delayed Uhrf1fl/fl iTreg				Early Uhrf1+/+ ex-FOXP3				Early Uhrf1fl/fl ex-FOXP3				Delayed Uhrf1+/+ ex-FOXP3				Delayed Uhrf1fl/fl ex-FOXP3				TConv
0	2.53	2.56	2.5		2.67	2.23	2.36		2.83	2.66	2.09		3.23	2.9	2.41		0	0	0		0	0	0		0	0	0						3.44	1.84	3.28	2.67
5	70.6	48.8	66.2		51.1	65.7	66.2		55	53.7	68.8		51.3	68.8	67.1		2.34	1.33	0.44		1.74	0.61	0.8		1.74	0.61	0.8		0	0	0		2.03	2.6	3.36
12	59	82.8	59.9		63	61.3	64		66.5	66.4	60.1		68	62.9	59		4.94	2.4	10.8		5.69	11.3	11.9		5.69	11.3	11.9		3.85	8.57	14.4
Table Analyzed	Day 5-Day 12 iTreg FOXP3 Stability
Two-way RM ANOVA	Matching: Stacked
Assume sphericity?	No
Alpha	0.05
Source of Variation	% of total variation	P value	P value summary	Significant?	Geisser-Greenhouse's epsilon
Row Factor x Column Factor	0.1042	0.9156	ns	No
Row Factor	94.8	0.0005	***	Yes	0.5408
Column Factor	0.09492	0.3437	ns	No
Subject	0.3297	0.962	ns	No
ANOVA table	SS	DF	MS	F (DFn, DFd)	P value
Row Factor x Column Factor	16.26	2	8.128	F (2, 8) = 0.08918	P=0.9156
Row Factor	14796	2	7398	F (1.082, 4.327) = 81.17	P=0.0005
Column Factor	14.81	1	14.81	F (1, 4) = 1.152	P=0.3437
Subject	51.46	4	12.87	F (4, 8) = 0.1412	P=0.9620
Residual	729.2	8	91.15
Difference between column means
Mean of Early Uhrf1fl/fl	42.06
Mean of Early Uhrf1+/+	43.88
Difference between means	-1.814
SE of difference	1.691
95% CI of difference	-6.509 to 2.880
Data summary
Number of columns (Column Factor)	2
Number of rows (Row Factor)	3
Number of subjects (Subject)	6
Number of missing values	0
Compare each cell mean with the other cell mean in that row
Number of families	1
Number of comparisons per family	3
Q	0.05
Two-stage linear step-up procedure of Benjamini, Krieger and Yekutieli	Mean Diff.	Discovery?	q value	Individual P Value
Early Uhrf1fl/fl - Early Uhrf1+/+
Row 1	-0.11	No	0.9683	0.4887
Row 2	-0.8667	No	0.9683	0.9222
Row 3	-4.467	No	0.9683	0.6248
Test details	Mean 1	Mean 2	Mean Diff.	SE of diff.	N1	N2	t	DF
Early Uhrf1fl/fl - Early Uhrf1+/+
Row 1	2.42	2.53	-0.11	0.1317	3	3	0.8355	2.07
Row 2	61	61.87	-0.8667	8.296	3	3	0.1045	3.695
Row 3	62.77	67.23	-4.467	7.827	3	3	0.5706	2.041
Table Analyzed	Delayed iTreg Foxp3-GFP+
Two-way RM ANOVA	Matching: Stacked
Assume sphericity?	No
Alpha	0.05
Source of Variation	% of total variation	P value	P value summary	Significant?	Geisser-Greenhouse's epsilon
Row Factor x Column Factor	0.09732	0.8552	ns	No
Row Factor	97.19	0.0002	***	Yes	0.507
Column Factor	0.02167	0.5895	ns	No
Subject	0.2525	0.9274	ns	No
ANOVA table	SS	DF	MS	F (DFn, DFd)	P value
Row Factor x Column Factor	14.26	2	7.131	F (2, 8) = 0.1595	P=0.8552
Row Factor	14243	2	7121	F (1.014, 4.056) = 159.3	P=0.0002
Column Factor	3.175	1	3.175	F (1, 4) = 0.3432	P=0.5895
Subject	37.01	4	9.252	F (4, 8) = 0.2070	P=0.9274
Residual	357.6	8	44.7
Difference between column means
Mean of Delayed Uhrf1fl/fl	42.85
Mean of Delayed Uhrf1+/+	42.01
Difference between means	0.84
SE of difference	1.434
95% CI of difference	-3.141 to 4.821
Data summary
Number of columns (Column Factor)	2
Number of rows (Row Factor)	3
Number of subjects (Subject)	6
Number of missing values	0
Compare each cell mean with the other cell mean in that row
Number of families	1
Number of comparisons per family	3
Q	0.05
Two-stage linear step-up procedure of Benjamini, Krieger and Yekutieli	Mean Diff.	Discovery?	q value	Individual P Value
Delayed Uhrf1fl/fl - Delayed Uhrf1+/+
Row 1	0.32	No	0.8129	0.3832
Row 2	3.233	No	0.8129	0.6841
Row 3	-1.033	No	0.8129	0.7742
Test details	Mean 1	Mean 2	Mean Diff.	SE of diff.	N1	N2	t	DF
Delayed Uhrf1fl/fl - Delayed Uhrf1+/+
Row 1	2.847	2.527	0.32	0.3268	3	3	0.9791	3.984
Row 2	62.4	59.17	3.233	7.375	3	3	0.4384	3.921
Row 3	63.3	64.33	-1.033	3.357	3	3	0.3078	3.839
Table Analyzed	Early ex-FOXP3
Two-way RM ANOVA	Matching: Stacked
Assume sphericity?	No
Alpha	0.05
Source of Variation	% of total variation	P value	P value summary	Significant?	Geisser-Greenhouse's epsilon
Row Factor x Column Factor	4.756	0.3594	ns	No
Row Factor	72.14	0.013	*	Yes	0.5096
Column Factor	1.798	0.2964	ns	No
Subject	4.995	0.6657	ns	No
ANOVA table	SS	DF	MS	F (DFn, DFd)	P value
Row Factor x Column Factor	14.09	2	7.045	F (2, 8) = 1.166	P=0.3594
Row Factor	213.7	2	106.8	F (1.019, 4.077) = 17.69	P=0.0130
Column Factor	5.325	1	5.325	F (1, 4) = 1.440	P=0.2964
Subject	14.79	4	3.699	F (4, 8) = 0.6123	P=0.6657
Residual	48.33	8	6.041
Difference between column means
Mean of Early Uhrf1fl/fl	3.56
Mean of Early Uhrf1+/+	2.472
Difference between means	1.088
SE of difference	0.9066
95% CI of difference	-1.429 to 3.605
Data summary
Number of columns (Column Factor)	2
Number of rows (Row Factor)	3
Number of subjects (Subject)	6
Number of missing values	0
Compare each cell mean with the other cell mean in that row
Number of families	1
Number of comparisons per family	3
Alpha	0.05
Šídák's multiple comparisons test	Mean Diff.	95.00% CI of diff.	Below threshold?	Summary	Adjusted P Value
Early Uhrf1fl/fl - Early Uhrf1+/+
Row 1	0
Row 2	-0.32	-3.173 to 2.533	No	ns	0.9582
Row 3	3.583	-9.317 to 16.48	No	ns	0.6931
Test details	Mean 1	Mean 2	Mean Diff.	SE of diff.	N1	N2	t	DF
Early Uhrf1fl/fl - Early Uhrf1+/+
Row 1	0	0	0	0	3	3
Row 2	1.05	1.37	-0.32	0.6506	3	3	0.4919	3.392
Row 3	9.63	6.047	3.583	3.178	3	3	1.128	3.807
Table Analyzed	Delayed ex-FOXP3
Two-way RM ANOVA	Matching: Stacked
Assume sphericity?	Yes
Alpha	0.05
Source of Variation	% of total variation	P value	P value summary	Significant?
Row Factor x Column Factor	1.774	0.5752	ns	No
Row Factor	58.24	0.0251	*	Yes
Column Factor	1.774	0.5752	ns	No
Subject	19.11	0.5	ns	No
ANOVA table	SS	DF	MS	F (DFn, DFd)	P value
Row Factor x Column Factor	5.293	1	5.293	F (1, 4) = 0.3713	P=0.5752
Row Factor	173.8	1	173.8	F (1, 4) = 12.19	P=0.0251
Column Factor	5.293	1	5.293	F (1, 4) = 0.3713	P=0.5752
Subject	57.02	4	14.25	F (4, 4) = 1.000	P=0.5000
Residual	57.02	4	14.25
Difference between row means
Mean of Row 1	0
Mean of Row 2	7.612
Difference between means	-7.612
SE of difference	2.18
95% CI of difference	-13.66 to -1.560
Difference between column means
Mean of Delayed Uhrf1fl/fl	4.47
Mean of Delayed Uhrf1+/+	3.142
Difference between means	1.328
SE of difference	2.18
95% CI of difference	-4.724 to 7.380
Interaction CI
Mean diff, A1 - B1	-4.441e-16
Mean diff, A2 - B2	2.657
(A1 -B1) - (A2 - B2)	-2.657
95% CI of difference	-14.76 to 9.448
(B1 - A1) - (B2 - A2)	2.657
95% CI of difference	-9.448 to 14.76
Data summary
Number of columns (Column Factor)	2
Number of rows (Row Factor)	2
Number of subjects (Subject)	6
Number of missing values	0
Compare each cell mean with the other cell mean in that row
Number of families	1
Number of comparisons per family	2
Alpha	0.05
Šídák's multiple comparisons test	Mean Diff.	95.00% CI of diff.	Below threshold?	Summary	Adjusted P Value
Delayed Uhrf1fl/fl - Delayed Uhrf1+/+
Row 1	0	-8.457 to 8.457	No	ns	>0.9999
Row 2	2.657	-5.800 to 11.11	No	ns	0.6565
Test details	Mean 1	Mean 2	Mean Diff.	SE of diff.	N1	N2	t	DF
Delayed Uhrf1fl/fl - Delayed Uhrf1+/+
Row 1	0	0	0	3.083	3	3	0	8
Row 2	8.94	6.283	2.657	3.083	3	3	0.8618	8

## Sheet: Fig 2C
Co-culture ratio	Uhrf1+/+ iTreg			Uhrf1fl/fl iTreg			nTreg
1:2	35.1064	32.9787	37.234	31.9149	26.5957	40.4255	84.1	81.6	88.2
1:4	18.0851	23.4043	30.8511	36.1702	29.7872	29.7872	61.9	66.8	63.1
1:8	11.7021	19.1489	25.5319	27.6596	23.4043	30.8511	42.2	43.5	41
Table Analyzed	Uhrf1+/+ iTreg v Uhrf1fl/fl v nTreg Supp Assay
Two-way RM ANOVA	Matching: Stacked
Assume sphericity?	No
Alpha	0.05
Source of Variation	% of total variation	P value	P value summary	Significant?	Geisser-Greenhouse's epsilon
Row Factor x Column Factor	9.862	<0.0001	****	Yes
Row Factor	18.69	<0.0001	****	Yes	0.6457
Column Factor	68.04	<0.0001	****	Yes
Subject	2.035	0.0515	ns	No
ANOVA table	SS	DF	MS	F (DFn, DFd)	P value
Row Factor x Column Factor	1094	4	273.5	F (4, 12) = 21.57	P<0.0001
Row Factor	2073	2	1036	F (1.291, 7.749) = 81.74	P<0.0001
Column Factor	7548	2	3774	F (2, 6) = 100.3	P<0.0001
Subject	225.7	6	37.62	F (6, 12) = 2.967	P=0.0515
Residual	152.2	12	12.68
Data summary
Number of columns (Column Factor)	3
Number of rows (Row Factor)	3
Number of subjects (Subject)	9
Number of missing values	0
Within each row, compare columns (simple effects within rows)
Number of families	3
Number of comparisons per family	3
Q	0.05
Two-stage linear step-up procedure of Benjamini, Krieger and Yekutieli	Mean Diff.	Discovery?	q value	Individual P Value
1:2
Uhrf1+/+ iTreg vs. Uhrf1fl/fl iTreg	2.128	No	0.2298	0.6565
Uhrf1+/+ iTreg vs. nTreg	-49.53	Yes	<0.0001	<0.0001
Uhrf1fl/fl iTreg vs. nTreg	-51.65	Yes	0.0009	0.0017
1:4
Uhrf1+/+ iTreg vs. Uhrf1fl/fl iTreg	-7.801	No	0.0559	0.1596
Uhrf1+/+ iTreg vs. nTreg	-39.82	Yes	0.002	0.0037
Uhrf1fl/fl iTreg vs. nTreg	-32.02	Yes	0.0005	0.0005
1:8
Uhrf1+/+ iTreg vs. Uhrf1fl/fl iTreg	-8.511	No	0.0544	0.1554
Uhrf1+/+ iTreg vs. nTreg	-23.44	Yes	0.013	0.0248
Uhrf1fl/fl iTreg vs. nTreg	-14.93	Yes	0.013	0.0132
Test details	Mean 1	Mean 2	Mean Diff.	SE of diff.	N1	N2	t	DF
1:2
Uhrf1+/+ iTreg vs. Uhrf1fl/fl iTreg	35.11	32.98	2.128	4.211	3	3	0.5053	2.369
Uhrf1+/+ iTreg vs. nTreg	35.11	84.63	-49.53	2.283	3	3	21.7	3.398
Uhrf1fl/fl iTreg vs. nTreg	32.98	84.63	-51.65	4.463	3	3	11.57	2.867
1:4
Uhrf1+/+ iTreg vs. Uhrf1fl/fl iTreg	24.11	31.91	-7.801	4.27	3	3	1.827	3.191
Uhrf1+/+ iTreg vs. nTreg	24.11	63.93	-39.82	3.985	3	3	9.992	2.619
Uhrf1fl/fl iTreg vs. nTreg	31.91	63.93	-32.02	2.589	3	3	12.37	3.561
1:8
Uhrf1+/+ iTreg vs. Uhrf1fl/fl iTreg	18.79	27.3	-8.511	4.541	3	3	1.874	3.074
Uhrf1+/+ iTreg vs. nTreg	18.79	42.23	-23.44	4.061	3	3	5.772	2.13
Uhrf1fl/fl iTreg vs. nTreg	27.3	42.23	-14.93	2.275	3	3	6.563	2.442
Table Analyzed	Uhrf1+/+ v Uhrf1fl/fl Supp Assay
Two-way RM ANOVA	Matching: Stacked
Assume sphericity?	No
Alpha	0.05
Source of Variation	% of total variation	P value	P value summary	Significant?	Geisser-Greenhouse's epsilon
Row Factor x Column Factor	11.66	0.0758	ns	No
Row Factor	39.97	0.0133	*	Yes	0.6544
Column Factor	11.06	0.2497	ns	No
Subject	24.43	0.0514	ns	No
ANOVA table	SS	DF	MS	F (DFn, DFd)	P value
Row Factor x Column Factor	106.1	2	53.07	F (2, 8) = 3.622	P=0.0758
Row Factor	363.7	2	181.8	F (1.309, 5.235) = 12.41	P=0.0133
Column Factor	100.6	1	100.6	F (1, 4) = 1.810	P=0.2497
Subject	222.3	4	55.58	F (4, 8) = 3.794	P=0.0514
Residual	117.2	8	14.65
Difference between column means
Mean of Uhrf1+/+ iTreg	26
Mean of Uhrf1fl/fl iTreg	30.73
Difference between means	-4.728
SE of difference	3.514
95% CI of difference	-14.49 to 5.030
Data summary
Number of columns (Column Factor)	2
Number of rows (Row Factor)	3
Number of subjects (Subject)	6
Number of missing values	0
Compare each cell mean with the other cell mean in that row
Number of families	1
Number of comparisons per family	3
Q	0.05
Two-stage linear step-up procedure of Benjamini, Krieger and Yekutieli	Mean Diff.	Discovery?	q value	Individual P Value
Uhrf1+/+ iTreg - Uhrf1fl/fl iTreg
1:2	2.128	No	0.6893	0.6565
1:4	-7.801	No	0.2514	0.1596
1:8	-8.511	No	0.2514	0.1554
Test details	Mean 1	Mean 2	Mean Diff.	SE of diff.	N1	N2	t	DF
Uhrf1+/+ iTreg - Uhrf1fl/fl iTreg
1:2	35.11	32.98	2.128	4.211	3	3	0.5053	2.369
1:4	24.11	31.91	-7.801	4.27	3	3	1.827	3.191
1:8	18.79	27.3	-8.511	4.541	3	3	1.874	3.074

## Sheet: Fig 3A
	Day	Recipients of Uhrf1+/+ iTreg	Recipients of Uhrf1fl/fl iTreg
7/12/2022 cohort	24	0
	24	0
	24	0
	24	0
	24	0
	24	0
	24	0
4/5/2023 cohort	14		1
	18		1
	24		0
	24		0
	24		0
	24		0
	24	0
	24	0
3/18/2024 cohort	10		1
	14		1
	24		0
	24		0
	24		0
	24		0
	24		0
	24		0
	24		0
5/7/2024 cohort	24	0
	24	0
	24	0
	24	0
	24	0
	24	0
	24	0
	24	0
	24	0
Comparison of Survival Curves
Log-rank (Mantel-Cox) test
Chi square	5.346
df	1
P value	0.0208
P value summary	*
Are the survival curves sig different?	Yes
Gehan-Breslow-Wilcoxon test
Chi square	5.324
df	1
P value	0.021
P value summary	*
Are the survival curves sig different?	Yes
Median survival
Uhrf1+/+ iTreg n=18	Undefined
UHRF1fl/fliTreg n=15	Undefined
Hazard Ratio (Mantel-Haenszel)	A/B	B/A
Ratio (and its reciprocal)	0.09493	10.53
95% CI of ratio	0.01290 to 0.6986	1.431 to 77.53
Hazard Ratio (logrank)	A/B	B/A
Ratio (and its reciprocal)	0
95% CI of ratio	-1.000 to -1.000	-1.000 to -1.000

## Sheet: Fig 3B
DPI	Recipients of Uhrf1+/+ iTreg																		Recipients of Uhrf1fl/fl iTreg
0	98	95	97	95	97	99	97	98	96	96	98	98	95	95	98	96	98	96	98	97	96	97	98	97	97.3	96	98	97	98	97.5	98	97.5	97.1
8	89	96	95	93	97	97	98	98	99	93	89	92	92	89	96	94	89	94	97	97	96	97	83	88	96	89	98	96	98	79	96	98	95
10	87	86	77	82	89	89	97	97	92	85	81	86	86	88	89	84	72	83	84	79	73	72	65	72	94	90	95	61	83	70	74	85	82
11	91	88	77	84	88	90	91	89	94	87	81	83	89	89	93	84	68	81	79	79	64	50	63	86	89	82	88	51	65	65	75	84	77
12					89	99			98	90	85	84	87	87	98	87	71	82	87	83	55	44	65	88	92	84	93		60	60	75	88	70
14	92	96	79	87	94	98	91	97	96	90	93	93	97	97	98	97	71	86	92	74	61	48	74	67	99	93	96		71	66	66	92	81
16	97	95	82	95	95	98	99	98	99	97	94	93	94	96	98	97	74	86	97	85	56		76	78	98	94	98		70		60	97	80
18	93	98	84	90	99	98	99	99	99	96	96	97	99	99	99	99	83	94	97	98	44		84	83	99	92	98		77		72	97	85
20	99	88	88	99	99	98	99	99	99	97	99	97	99	97	98	99	88	96	98	89			89	87	99	85	98		80		67	98	93
22	99	97	97	98	99	98	99	99	99	97	99	97	99	97	98	99	93	97	99	98			88	80	99	97	99		82		63	98	97
Compare each cell mean with the other cell mean in that row
Number of families	1
Number of comparisons per family	10
Q	0.05
Two-stage linear step-up procedure of Benjamini, Krieger and Yekutieli	Mean Diff.	Discovery?	q value	Individual P Value
Uhrf1+/+ iTreg n=18 - Uhrf1fl/fl iTreg n=15
Row 1	-0.5156	No	0.1282	0.1569
Row 2	0.3556	No	0.6168	0.8391
Row 3	7.511	Yes	0.0368	0.02
Row 4	12.81	Yes	0.0151	0.002
Row 5	13.51	Yes	0.0248	0.0101
Row 6	14.63	Yes	0.0152	0.0041
Row 7	11.31	Yes	0.0408	0.0277
Row 8	10.11	No	0.0564	0.0537
Row 9	7.192	Yes	0.0458	0.0374
Row 10	6.924	No	0.0714	0.0777
Test details	Mean 1	Mean 2	Mean Diff.	SE of diff.	N1	N2	t	DF
Uhrf1+/+ iTreg n=18 - Uhrf1fl/fl iTreg n=15
Row 1	96.78	97.29	-0.5156	0.3538	18	15	1.457	26.25
Row 2	93.89	93.53	0.3556	1.73	18	15	0.2055	21.26
Row 3	86.11	78.6	7.511	2.997	18	15	2.506	22.14
Row 4	85.94	73.13	12.81	3.61	18	15	3.549	19.73
Row 5	88.08	74.57	13.51	4.752	12	14	2.844	19.77
Row 6	91.78	77.14	14.63	4.439	18	14	3.297	17.46
Row 7	93.72	82.42	11.31	4.599	18	12	2.458	13.87
Row 8	95.61	85.5	10.11	4.749	18	12	2.129	12.51
Row 9	96.56	89.36	7.192	3.079	18	11	2.336	12.16
Row 10	97.83	90.91	6.924	3.53	18	11	1.962	10.2

[truncated: 53 more sheets: Fig 3C, Fig 3D, Fig 3E, Fig 3F, Fig 3G, Fig 3H, Fig 3I, Fig 3J, Fig 4A, Fig 4B, Fig 4C, Fig 4D, Fig 4E, Fig 4F, Fig 4G, Fig 4H, Fig 4I, Fig 5A, Fig 5G, Fig 5H …]
